# Supplementary material for: Microbial vitamin production mediates dietary effects on diabetic risk
Source: Gut Microbes. 2022 Dec 6;14(1):2154550. doi: 10.1080/19490976.2022.2154550 (PMC9733697; doi:10.1080/19490976.2022.2154550)
Supplement: Supplemental Material [file KGMI_A_2154550_SM9136.zip › Supplementary tables (1).xlsx]

## Sheet: Content
Content
Table S1. Information of gut bacterial vitamin biosynthetic pathways.
Table S2. Summary statistics of 28 vitamin biosynthetic pathways in LLD.
Table S3. Summary statistics of grouped vitamin biosynthetic pathways in LLD.
Table S4. Significant associations between microbial vitamin pathways and species relative abundance (FDR < 0.05)
Table S5. Gender differences in grouped microbial vitamin biosynthetic pathways.
Table S6. Gender differences in bacterial vitamin biosynthetic pathways.
Table S7. Associations between age and grouped bacterial vitamin biosynthetic pathways
Table S8. Associations between age and bacterial vitamin biosynthetic pathways.
Table S9. Significant associations between health-related factors and bacterial vitamin pathways (Model 1, FDR < 0.05 and Model 2, FDR < 0.05).
Table S10. Significant associations between health-related factors and bacterial vitamin pathways (Model 1, FDR < 0.05 and Model 3, P < 0.05).
Table S11. Significant associations between diabetes-related factors and bacterial vitamin B1 pathways (P < 0.05).
Table S12. Significant associations between exposure factors and bacterial vitamin pathways (Model 1, FDR < 0.05 and Model 2, FDR < 0.05).
Table S13. Significant associations between exposure factors and bacterial vitamin pathways (Model 1, FDR < 0.05 and Model 3, P < 0.05).
Table S14. Bidirectional mediation analysis between fruit-eating frequency, vitamin B1/B2 pathways and glucose-related factors.

## Sheet: S1_Vitamin_pathways
Table S1. Information of gut bacterial vitamin biosynthetic pathways.
Bacterial.pathway	full_name	cate_name	class_name	Vitamin name	Vitamin label
1CMET2-PWY	N-10-formyl-tetrahydrofolate biosynthesis	Folate-Biosynthesis;Vitamin-Biosynthesis;Cofactors, Prosthetic Groups, Electron Carriers Biosynthesis;Biosynthesis	vitamin biosynthesis	Folate	B9
BIOTIN-BIOSYNTHESIS-PWY	biotin biosynthesis I	BIOTIN-SYN;Vitamin-Biosynthesis;Cofactors, Prosthetic Groups, Electron Carriers Biosynthesis;Biosynthesis	vitamin biosynthesis	Biotin	B7/B8/H
COBALSYN-PWY	adenosylcobalamin salvage from cobinamide I	B12-Salvage-From-Cobinamide;Adenosylcobalamin-Biosynthesis;Cobalamin-Biosynthesis;Vitamin-Biosynthesis;Cofactors, Prosthetic Groups, Electron Carriers Biosynthesis;Biosynthesis	vitamin biosynthesis	Cobalamin	B12
FOLSYN-PWY	superpathway of tetrahydrofolate biosynthesis and salvage	Folate-Biosynthesis;Vitamin-Biosynthesis;Cofactors, Prosthetic Groups, Electron Carriers Biosynthesis;Biosynthesis	vitamin biosynthesis	Folate	B9
PANTO-PWY	phosphopantothenate biosynthesis I	Pantothenate-Biosynthesis;Vitamin-Biosynthesis;Cofactors, Prosthetic Groups, Electron Carriers Biosynthesis;Biosynthesis	vitamin biosynthesis	Pantothenic acid	B5
PWY-2201	folate transformations I	Folate-Transformations;Folate-Biosynthesis;Vitamin-Biosynthesis;Cofactors, Prosthetic Groups, Electron Carriers Biosynthesis;Biosynthesis	vitamin biosynthesis	Folate	B9
PWY-3841	folate transformations II	Folate-Transformations;Folate-Biosynthesis;Vitamin-Biosynthesis;Cofactors, Prosthetic Groups, Electron Carriers Biosynthesis;Biosynthesis	vitamin biosynthesis	Folate	B9
PWY-5005	biotin biosynthesis II	BIOTIN-SYN;Vitamin-Biosynthesis;Cofactors, Prosthetic Groups, Electron Carriers Biosynthesis;Biosynthesis	vitamin biosynthesis	Biotin	B7/B8/H
PWY-5509	adenosylcobalamin biosynthesis from cobyrinate a,c-diamide I	B12-Biosynthesis-From-Cobyrinate-Diamide;Adenosylcobalamin-Biosynthesis;Cobalamin-Biosynthesis;Vitamin-Biosynthesis;Cofactors, Prosthetic Groups, Electron Carriers Biosynthesis;Biosynthesis	vitamin biosynthesis	Cabalamin	B12
PWY-6147	6-hydroxymethyl-dihydropterin diphosphate biosynthesis I	6-HM-Dihydropterin-PP-Biosynthesis;Folate-Biosynthesis;Vitamin-Biosynthesis;Cofactors, Prosthetic Groups, Electron Carriers Biosynthesis;Biosynthesis	vitamin biosynthesis	Folate	B9
PWY-6167	flavin biosynthesis II (archaea)	Flavin-Biosynthesis;Vitamin-Biosynthesis;Cofactors, Prosthetic Groups, Electron Carriers Biosynthesis;Biosynthesis	vitamin biosynthesis	Riboflavin	B2
PWY-6168	flavin biosynthesis III (fungi)	Flavin-Biosynthesis;Vitamin-Biosynthesis;Cofactors, Prosthetic Groups, Electron Carriers Biosynthesis;Biosynthesis	vitamin biosynthesis	Riboflavin	B2
PWY-6415	L-ascorbate biosynthesis V	Ascorbate-Biosynthesis;Vitamin-Biosynthesis;Cofactors, Prosthetic Groups, Electron Carriers Biosynthesis;Biosynthesis	vitamin biosynthesis	Ascorbic acid	C
PWY-6519	8-amino-7-oxononanoate biosynthesis I	7-Keto-8-aminopelargonate-Biosynthesis;BIOTIN-SYN;Vitamin-Biosynthesis;Cofactors, Prosthetic Groups, Electron Carriers Biosynthesis;Biosynthesis	vitamin biosynthesis	Biotin	B7/B8/H
PWY-6612	superpathway of tetrahydrofolate biosynthesis	Folate-Biosynthesis;Vitamin-Biosynthesis;Cofactors, Prosthetic Groups, Electron Carriers Biosynthesis;Biosynthesis	vitamin biosynthesis	Folate	B9
PWY-6891	thiazole biosynthesis II (aerobic bacteria)	Thiazole-Biosynthesis;Thiamine-Biosynthesis;Vitamin-Biosynthesis;Cofactors, Prosthetic Groups, Electron Carriers Biosynthesis;Biosynthesis	vitamin biosynthesis	Thiamine	B1
PWY-6892	thiazole biosynthesis I (facultative anaerobic bacteria)	Thiazole-Biosynthesis;Thiamine-Biosynthesis;Vitamin-Biosynthesis;Cofactors, Prosthetic Groups, Electron Carriers Biosynthesis;Biosynthesis	vitamin biosynthesis	Thiamine	B1
PWY-6895	superpathway of thiamine diphosphate biosynthesis II	Thiamine-Biosynthesis;Vitamin-Biosynthesis;Cofactors, Prosthetic Groups, Electron Carriers Biosynthesis;Biosynthesis	vitamin biosynthesis	Thiamine	B1
PWY-6897	thiamine salvage II	Thiamin-Salvage;Thiamine-Biosynthesis;Vitamin-Biosynthesis;Cofactors, Prosthetic Groups, Electron Carriers Biosynthesis;Biosynthesis	vitamin biosynthesis	Thiamine	B1
PWY-7204	pyridoxal 5'-phosphate salvage II (plants)	Vitamin-B6-Biosynthesis;Vitamin-Biosynthesis;Cofactors, Prosthetic Groups, Electron Carriers Biosynthesis;Biosynthesis	vitamin biosynthesis	Pyridoxine	B6
PWY-7282	4-amino-2-methyl-5-diphosphomethylpyrimidine biosynthesis (yeast)	HMP-PP-Biosynthesis;Thiamine-Biosynthesis;Vitamin-Biosynthesis;Cofactors, Prosthetic Groups, Electron Carriers Biosynthesis;Biosynthesis	vitamin biosynthesis	Thiamine	B1
PWY-7357	thiamine formation from pyrithiamine and oxythiamine (yeast)	Thiamine-Biosynthesis;Vitamin-Biosynthesis;Cofactors, Prosthetic Groups, Electron Carriers Biosynthesis;Biosynthesis	vitamin biosynthesis	Thiamine	B1
PWY-7539	6-hydroxymethyl-dihydropterin diphosphate biosynthesis III (Chlamydia)	6-HM-Dihydropterin-PP-Biosynthesis;Folate-Biosynthesis;Vitamin-Biosynthesis;Cofactors, Prosthetic Groups, Electron Carriers Biosynthesis;Biosynthesis	vitamin biosynthesis	Folate	B9
PWY0-845	superpathway of pyridoxal 5'-phosphate biosynthesis and salvage	Vitamin-B6-Biosynthesis;Vitamin-Biosynthesis;Cofactors, Prosthetic Groups, Electron Carriers Biosynthesis;Biosynthesis	vitamin biosynthesis	Pyridoxine	B6
PYRIDOXSYN-PWY	pyridoxal 5'-phosphate biosynthesis I	Vitamin-B6-Biosynthesis;Vitamin-Biosynthesis;Cofactors, Prosthetic Groups, Electron Carriers Biosynthesis;Biosynthesis	vitamin biosynthesis	Pyridoxine	B6
RIBOSYN2-PWY	flavin biosynthesis I (bacteria and plants)	Flavin-Biosynthesis;Vitamin-Biosynthesis;Cofactors, Prosthetic Groups, Electron Carriers Biosynthesis;Biosynthesis	vitamin biosynthesis	Riboflavin	B2
THISYN-PWY	superpathway of thiamine diphosphate biosynthesis I	Thiamine-Biosynthesis;Vitamin-Biosynthesis;Cofactors, Prosthetic Groups, Electron Carriers Biosynthesis;Biosynthesis	vitamin biosynthesis	Thiamine	B1
THISYNARA-PWY	superpathway of thiamine diphosphate biosynthesis III (eukaryotes)	Thiamine-Biosynthesis;Vitamin-Biosynthesis;Cofactors, Prosthetic Groups, Electron Carriers Biosynthesis;Biosynthesis	vitamin biosynthesis	Thiamine	B1

## Sheet: S2_summary_individual_path
Table S2. Summary statistics of 28 vitamin biosynthetic pathways in LLD.
Microbial pathways	N	nonZero_N	nonZero_rate	Mean	Standard deviation	Minimum	Maximum	quant1_.25%	quant2_.75%	Median	Standard error	Width of confidence interval	lower bound of confidence interval	upper bound of confidence interval
B9:1CMET2-PWY	1135	1135	1	0.00578324	0.00148847	0.000494082	0.0113769	0.00471306	0.00668418	0.00573939	4.41815e-05	8.66867e-05	0.00573906	0.00582742
B7/B8/H:BIOTIN-BIOSYNTHESIS-PWY	1135	700	0.61674	0.000170826	0.000319089	0	0.00348319	0	0.000191511	5.56705e-05	9.47138e-06	1.85834e-05	0.000161354	0.000180297
B12:COBALSYN-PWY	1135	1134	0.999119	0.00409987	0.00144641	0	0.0122406	0.0031502	0.00493864	0.00397422	4.29331e-05	8.42372e-05	0.00405694	0.0041428
B9:FOLSYN-PWY	1135	1110	0.977974	0.00133899	0.000649225	0	0.00461285	0.00087554	0.00183043	0.00133847	1.92707e-05	3.78102e-05	0.00131972	0.00135826
B5:PANTO-PWY	1135	1135	1	0.00926719	0.00174261	0.00306886	0.0164127	0.00810072	0.0103907	0.0092544	5.17253e-05	0.000101488	0.00921546	0.00931891
B9:PWY-2201	1135	8	0.00704846	5.94895e-07	7.95158e-06	0	0.000176611	0	0	0	2.36024e-07	4.63092e-07	3.58872e-07	8.30919e-07
B9:PWY-3841	1135	1135	1	0.00590862	0.00176778	0.000417656	0.0128463	0.00466098	0.00709392	0.00584099	5.24722e-05	0.000102953	0.00585615	0.00596109
B7/B8/H:PWY-5005	1135	728	0.64141	0.000251693	0.000307146	0	0.00177159	0	0.000407785	0.000149356	9.11689e-06	1.78879e-05	0.000242576	0.00026081
B12:PWY-5509	1135	2	0.00176211	1.53609e-07	4.14912e-06	0	0.000133813	0	0	0	1.23157e-07	2.41641e-07	3.04527e-08	2.76766e-07
B9:PWY-6147	1135	1125	0.991189	0.00160348	0.00105229	0	0.00772501	0.000861988	0.00213508	0.00144226	3.12346e-05	6.12841e-05	0.00157225	0.00163472
B2:PWY-6167	1135	487	0.429075	0.000499536	0.000877573	0	0.0106152	0	0.000736316	0	2.60487e-05	5.1109e-05	0.000473487	0.000525584
B2:PWY-6168	1135	1133	0.998238	0.00277787	0.00136077	0	0.00799448	0.00179421	0.00366448	0.00271941	4.03913e-05	7.92501e-05	0.00273748	0.00281826
C:PWY-6415	1135	48	0.0422907	2.65774e-06	1.84721e-05	0	0.000345573	0	0	0	5.48299e-07	1.0758e-06	2.10944e-06	3.20604e-06
B7/B8/H:PWY-6519	1135	700	0.61674	0.000145876	0.000292333	0	0.00362224	0	0.000155605	4.39024e-05	8.6772e-06	1.70252e-05	0.000137199	0.000154554
B9:PWY-6612	1135	1110	0.977974	0.00105627	0.000569199	0	0.00414708	0.000631718	0.00144443	0.0010315	1.68953e-05	3.31496e-05	0.00103938	0.00107317
B1:PWY-6891	1135	354	0.311894	7.0937e-05	0.000244348	0	0.00282712	0	2.90474e-05	0	7.25288e-06	1.42306e-05	6.36842e-05	7.81899e-05
B1:PWY-6892	1135	876	0.771806	0.000189878	0.000329199	0	0.00332153	2.56273e-05	0.000213415	0.000117977	9.77149e-06	1.91722e-05	0.000180107	0.00019965
B1:PWY-6895	1135	353	0.311013	0.000198175	0.000505004	0	0.00367277	0	0.000136931	0	1.49898e-05	2.94109e-05	0.000183185	0.000213165
B1:PWY-6897	1135	1128	0.993833	0.00320387	0.00181324	0	0.0123267	0.00176345	0.00445055	0.00324656	5.38217e-05	0.000105601	0.00315005	0.0032577
B6:PWY-7204	1135	440	0.387665	0.00010224	0.000272019	0	0.00266655	0	7.49892e-05	0	8.07423e-06	1.58421e-05	9.41656e-05	0.000110314
B1:PWY-7282	1135	1092	0.962115	0.00247246	0.0016796	0	0.00791425	0.00102683	0.00368749	0.00240053	4.9855e-05	9.78184e-05	0.0024226	0.00252231
B1:PWY-7357	1135	1135	1	0.008745	0.00176723	0.0019073	0.0166494	0.00760512	0.00983334	0.00877949	5.24559e-05	0.000102921	0.00869254	0.00879745
B9:PWY-7539	1135	1122	0.988546	0.000829399	0.000431036	0	0.00259681	0.000545285	0.0010884	0.000789014	1.27943e-05	2.51031e-05	0.000816604	0.000842193
B6:PWY0-845	1135	1086	0.956828	0.00132695	0.00121489	0	0.00593569	0.000376291	0.00190072	0.00100435	3.6061e-05	7.07537e-05	0.00129089	0.00136301
B6:PYRIDOXSYN-PWY	1135	1095	0.964758	0.000993362	0.000945631	0	0.00542783	0.000275335	0.00140221	0.000727065	2.80688e-05	5.50726e-05	0.000965293	0.00102143
B2:RIBOSYN2-PWY	1135	1055	0.929515	0.00181874	0.00129332	0	0.00580296	0.000627811	0.00280128	0.00176395	3.83891e-05	7.53217e-05	0.00178035	0.00185713
B1:THISYN-PWY	1135	875	0.770925	0.000572278	0.000617142	0	0.00409426	0.000109831	0.00079234	0.000470595	1.83184e-05	3.59417e-05	0.00055396	0.000590597
B1:THISYNARA-PWY	1135	1135	1	0.00425492	0.001259	0.000513422	0.00814573	0.0033833	0.00509201	0.00425084	3.73703e-05	7.33228e-05	0.00421755	0.00429229

## Sheet: S3_summary_grouped_pathway
Table S3. Summary statistics of grouped vitamin biosynthetic pathways in LLD.
Microbial pathways	N	nonZero_N	nonZero_rate	Mean	Standard deviation	Minimum	Maximum	quant1_.25%	quant2_.75%	Median	Standard error	Width of confidence interval	lower bound of confidence interval	upper bound of confidence interval
B1	1135	1135	1	0.0197075	0.00372202	0.00665959	0.0326868	0.0173251	0.022005	0.0196823	0.000110479	0.000216767	0.019597	0.019818
B9	1135	1135	1	0.0165206	0.00324624	0.000911738	0.0324261	0.0142729	0.0186952	0.0164949	9.63568e-05	0.000189058	0.0164242	0.016617
B5	1135	1135	1	0.00926719	0.00174261	0.00306886	0.0164127	0.00810072	0.0103907	0.0092544	5.17253e-05	0.000101488	0.00921546	0.00931891
B2	1135	1133	0.998238	0.00509615	0.00274524	0	0.021405	0.0029963	0.00686299	0.00484163	8.14859e-05	0.00015988	0.00501466	0.00517763
B12	1135	1134	0.999119	0.00410002	0.00144637	0	0.0122406	0.0031502	0.00493864	0.00397422	4.2932e-05	8.42351e-05	0.00405709	0.00414295
B6	1135	1095	0.964758	0.00242255	0.00225135	0	0.0119043	0.000689691	0.00343802	0.00186886	6.68259e-05	0.000131116	0.00235573	0.00248938
B7/B8/H	1135	966	0.851101	0.000568395	0.00068926	0	0.00713392	0.000120676	0.000773883	0.000385001	2.0459e-05	4.01418e-05	0.000547936	0.000588854
C	1135	48	0.0422907	2.65774e-06	1.84721e-05	0	0.000345573	0	0	0	5.48299e-07	1.0758e-06	2.10944e-06	3.20604e-06

## Sheet: S4_specie_path_asso
Table S4. Significant associations between microbial vitamin pathways and species relative abundance (FDR < 0.05).
Pathway	Species	R	P	FDR
B2:PWY-6167	k__Archaea|p__Euryarchaeota|c__Methanobacteria|o__Methanobacteriales|f__Methanobacteriaceae|g__Methanobrevibacter|s__Methanobrevibacter_smithii	0.95	0	0
B6:PWY-7204	k__Bacteria|p__Proteobacteria|c__Gammaproteobacteria|o__Enterobacteriales|f__Enterobacteriaceae|g__Escherichia|s__Escherichia_coli	0.85	9.5999999999991e-313	0
B1:PWY-6891	k__Bacteria|p__Proteobacteria|c__Gammaproteobacteria|o__Enterobacteriales|f__Enterobacteriaceae|g__Escherichia|s__Escherichia_coli	0.78	1.3e-233	2.01e-230
B1:PWY-6895	k__Bacteria|p__Proteobacteria|c__Gammaproteobacteria|o__Enterobacteriales|f__Enterobacteriaceae|g__Escherichia|s__Escherichia_coli	0.78	3.1e-233	3.6e-230
B12:COBALSYN-PWY	k__Bacteria|p__Firmicutes|c__Clostridia|o__Clostridiales|f__Eubacteriaceae|g__Eubacterium|s__Eubacterium_rectale	0.73	1.5e-187	1.39e-184
B9:PWY-6147	k__Bacteria|p__Actinobacteria|c__Actinobacteria|o__Coriobacteriales|f__Coriobacteriaceae|g__Collinsella|s__Collinsella_aerofaciens	0.65	1.9e-139	1.47e-136
B7/B8/H:PWY-5005	k__Bacteria|p__Firmicutes|c__Negativicutes|o__Selenomonadales|f__Veillonellaceae|g__Dialister|s__Dialister_invisus	0.64	9.8e-133	6.51e-130
B2:PWY-6167	k__Archaea|p__Euryarchaeota|c__Methanobacteria|o__Methanobacteriales|f__Methanobacteriaceae|g__Methanobrevibacter|s__Methanobrevibacter_unclassified	0.63	5e-129	2.9e-126
B6:PWY0-845	k__Bacteria|p__Bacteroidetes|c__Bacteroidia|o__Bacteroidales|f__Bacteroidaceae|g__Bacteroides|s__Bacteroides_uniformis	0.6	2.8e-113	1.45e-110
B6:PYRIDOXSYN-PWY	k__Bacteria|p__Bacteroidetes|c__Bacteroidia|o__Bacteroidales|f__Bacteroidaceae|g__Bacteroides|s__Bacteroides_uniformis	0.6	8.7e-113	4.04e-110
B1:PWY-7282	k__Bacteria|p__Bacteroidetes|c__Bacteroidia|o__Bacteroidales|f__Bacteroidaceae|g__Bacteroides|s__Bacteroides_uniformis	0.59	1.8e-109	7.61e-107
B6:PWY0-845	k__Bacteria|p__Verrucomicrobia|c__Verrucomicrobiae|o__Verrucomicrobiales|f__Verrucomicrobiaceae|g__Akkermansia|s__Akkermansia_muciniphila	0.59	1.1e-108	4.26e-106
B1:PWY-7282	k__Bacteria|p__Verrucomicrobia|c__Verrucomicrobiae|o__Verrucomicrobiales|f__Verrucomicrobiaceae|g__Akkermansia|s__Akkermansia_muciniphila	0.58	2.3e-102	8.22e-100
B6:PYRIDOXSYN-PWY	k__Bacteria|p__Verrucomicrobia|c__Verrucomicrobiae|o__Verrucomicrobiales|f__Verrucomicrobiaceae|g__Akkermansia|s__Akkermansia_muciniphila	0.58	6.7e-102	2.22e-99
B9:PWY-3841	k__Bacteria|p__Firmicutes|c__Clostridia|o__Clostridiales|f__Eubacteriaceae|g__Eubacterium|s__Eubacterium_rectale	0.55	5.4e-89	1.67e-86
B7/B8/H:BIOTIN-BIOSYNTHESIS-PWY	k__Bacteria|p__Proteobacteria|c__Gammaproteobacteria|o__Enterobacteriales|f__Enterobacteriaceae|g__Escherichia|s__Escherichia_coli	0.54	1.1e-87	3.01e-85
B7/B8/H:PWY-6519	k__Bacteria|p__Proteobacteria|c__Gammaproteobacteria|o__Enterobacteriales|f__Enterobacteriaceae|g__Escherichia|s__Escherichia_coli	0.54	1.1e-87	3.01e-85
C:PWY-6415	k__Bacteria|p__Bacteroidetes|c__Bacteroidia|o__Bacteroidales|f__Porphyromonadaceae|g__Odoribacter|s__Odoribacter_splanchnicus	0.54	2e-85	5.16e-83
B2:RIBOSYN2-PWY	k__Archaea|p__Euryarchaeota|c__Methanobacteria|o__Methanobacteriales|f__Methanobacteriaceae|g__Methanobrevibacter|s__Methanobrevibacter_smithii	0.53	8.1e-84	1.98e-81
B9:1CMET2-PWY	k__Bacteria|p__Firmicutes|c__Clostridia|o__Clostridiales|f__Eubacteriaceae|g__Eubacterium|s__Eubacterium_rectale	0.53	8.3e-83	1.93e-80
B1:THISYNARA-PWY	k__Bacteria|p__Firmicutes|c__Clostridia|o__Clostridiales|f__Ruminococcaceae|g__Ruminococcus|s__Ruminococcus_bromii	0.51	2.3e-76	5.09e-74
B6:PYRIDOXSYN-PWY	k__Bacteria|p__Bacteroidetes|c__Bacteroidia|o__Bacteroidales|f__Bacteroidales_noname|g__Bacteroidales_noname|s__Bacteroidales_bacterium_ph8	0.51	3.6e-76	7.61e-74
B6:PWY0-845	k__Bacteria|p__Bacteroidetes|c__Bacteroidia|o__Bacteroidales|f__Bacteroidales_noname|g__Bacteroidales_noname|s__Bacteroidales_bacterium_ph8	0.5	2.6e-74	5.25e-72
B7/B8/H:PWY-5005	k__Bacteria|p__Firmicutes|c__Negativicutes|o__Selenomonadales|f__Acidaminococcaceae|g__Phascolarctobacterium|s__Phascolarctobacterium_succinatutens	-0.5	1.9e-72	3.68e-70
B2:RIBOSYN2-PWY	k__Bacteria|p__Firmicutes|c__Negativicutes|o__Selenomonadales|f__Veillonellaceae|g__Dialister|s__Dialister_invisus	0.49	4.6e-70	8.55e-68
B9:PWY-6147	k__Archaea|p__Euryarchaeota|c__Methanobacteria|o__Methanobacteriales|f__Methanobacteriaceae|g__Methanobrevibacter|s__Methanobrevibacter_smithii	0.49	1.9e-69	3.4e-67
B2:PWY-6168	k__Bacteria|p__Bacteroidetes|c__Bacteroidia|o__Bacteroidales|f__Bacteroidaceae|g__Bacteroides|s__Bacteroides_uniformis	0.49	4.4e-69	7.57e-67
B6:PYRIDOXSYN-PWY	k__Bacteria|p__Bacteroidetes|c__Bacteroidia|o__Bacteroidales|f__Porphyromonadaceae|g__Barnesiella|s__Barnesiella_intestinihominis	0.48	3.1e-67	5.15e-65
B1:THISYN-PWY	k__Bacteria|p__Proteobacteria|c__Gammaproteobacteria|o__Enterobacteriales|f__Enterobacteriaceae|g__Escherichia|s__Escherichia_coli	0.48	2.6e-66	4.17e-64
B1:PWY-7282	k__Bacteria|p__Bacteroidetes|c__Bacteroidia|o__Bacteroidales|f__Bacteroidales_noname|g__Bacteroidales_noname|s__Bacteroidales_bacterium_ph8	0.48	2.7e-65	4.18e-63
B6:PWY0-845	k__Bacteria|p__Bacteroidetes|c__Bacteroidia|o__Bacteroidales|f__Porphyromonadaceae|g__Barnesiella|s__Barnesiella_intestinihominis	0.47	6e-64	9e-62
B1:PWY-6892	k__Bacteria|p__Proteobacteria|c__Gammaproteobacteria|o__Enterobacteriales|f__Enterobacteriaceae|g__Escherichia|s__Escherichia_coli	0.47	6.6e-63	9.59e-61
B6:PYRIDOXSYN-PWY	k__Bacteria|p__Bacteroidetes|c__Bacteroidia|o__Bacteroidales|f__Rikenellaceae|g__Alistipes|s__Alistipes_shahii	0.46	3.4e-60	4.79e-58
B1:PWY-6897	k__Bacteria|p__Bacteroidetes|c__Bacteroidia|o__Bacteroidales|f__Bacteroidales_noname|g__Bacteroidales_noname|s__Bacteroidales_bacterium_ph8	0.46	1.1e-59	1.5e-57
B6:PYRIDOXSYN-PWY	k__Bacteria|p__Bacteroidetes|c__Bacteroidia|o__Bacteroidales|f__Rikenellaceae|g__Alistipes|s__Alistipes_onderdonkii	0.45	4.9e-57	6.51e-55
B6:PWY0-845	k__Bacteria|p__Bacteroidetes|c__Bacteroidia|o__Bacteroidales|f__Rikenellaceae|g__Alistipes|s__Alistipes_shahii	0.45	5.4e-57	6.97e-55
B6:PWY0-845	k__Bacteria|p__Bacteroidetes|c__Bacteroidia|o__Bacteroidales|f__Rikenellaceae|g__Alistipes|s__Alistipes_onderdonkii	0.45	1.1e-56	1.38e-54
B2:PWY-6168	k__Bacteria|p__Bacteroidetes|c__Bacteroidia|o__Bacteroidales|f__Bacteroidaceae|g__Bacteroides|s__Bacteroides_vulgatus	0.44	4.8e-54	5.87e-52
B1:PWY-7282	k__Bacteria|p__Bacteroidetes|c__Bacteroidia|o__Bacteroidales|f__Porphyromonadaceae|g__Barnesiella|s__Barnesiella_intestinihominis	0.43	1.9e-53	2.26e-51
B1:PWY-6897	k__Bacteria|p__Bacteroidetes|c__Bacteroidia|o__Bacteroidales|f__Porphyromonadaceae|g__Barnesiella|s__Barnesiella_intestinihominis	0.43	1.8e-52	2.09e-50
B12:COBALSYN-PWY	k__Bacteria|p__Firmicutes|c__Clostridia|o__Clostridiales|f__Ruminococcaceae|g__Faecalibacterium|s__Faecalibacterium_prausnitzii	0.43	2.7e-52	3.06e-50
B1:PWY-6897	k__Bacteria|p__Bacteroidetes|c__Bacteroidia|o__Bacteroidales|f__Rikenellaceae|g__Alistipes|s__Alistipes_putredinis	0.43	8.2e-52	9.07e-50
B1:PWY-7282	k__Bacteria|p__Bacteroidetes|c__Bacteroidia|o__Bacteroidales|f__Rikenellaceae|g__Alistipes|s__Alistipes_onderdonkii	0.43	3.1e-51	3.35e-49
B6:PYRIDOXSYN-PWY	k__Bacteria|p__Bacteroidetes|c__Bacteroidia|o__Bacteroidales|f__Rikenellaceae|g__Alistipes|s__Alistipes_putredinis	0.43	4.2e-51	4.44e-49
B1:PWY-6897	k__Bacteria|p__Bacteroidetes|c__Bacteroidia|o__Bacteroidales|f__Rikenellaceae|g__Alistipes|s__Alistipes_shahii	0.42	6.2e-51	6.4e-49
B9:PWY-6147	k__Archaea|p__Euryarchaeota|c__Methanobacteria|o__Methanobacteriales|f__Methanobacteriaceae|g__Methanobrevibacter|s__Methanobrevibacter_unclassified	0.42	9.9e-51	1e-48
B2:PWY-6168	k__Bacteria|p__Bacteroidetes|c__Bacteroidia|o__Bacteroidales|f__Porphyromonadaceae|g__Barnesiella|s__Barnesiella_intestinihominis	0.42	1.1e-49	1.09e-47
B6:PYRIDOXSYN-PWY	k__Bacteria|p__Proteobacteria|c__Deltaproteobacteria|o__Desulfovibrionales|f__Desulfovibrionaceae|g__Bilophila|s__Bilophila_unclassified	0.42	3.4e-49	3.29e-47
B6:PWY0-845	k__Bacteria|p__Proteobacteria|c__Deltaproteobacteria|o__Desulfovibrionales|f__Desulfovibrionaceae|g__Bilophila|s__Bilophila_unclassified	0.42	1.3e-48	1.23e-46
B6:PWY0-845	k__Bacteria|p__Bacteroidetes|c__Bacteroidia|o__Bacteroidales|f__Rikenellaceae|g__Alistipes|s__Alistipes_putredinis	0.41	9.6e-48	8.92e-46
B2:PWY-6168	k__Bacteria|p__Bacteroidetes|c__Bacteroidia|o__Bacteroidales|f__Rikenellaceae|g__Alistipes|s__Alistipes_shahii	0.41	1.4e-47	1.28e-45
B1:PWY-7282	k__Bacteria|p__Bacteroidetes|c__Bacteroidia|o__Bacteroidales|f__Rikenellaceae|g__Alistipes|s__Alistipes_shahii	0.41	1.7e-47	1.52e-45
B9:PWY-7539	k__Bacteria|p__Actinobacteria|c__Actinobacteria|o__Coriobacteriales|f__Coriobacteriaceae|g__Collinsella|s__Collinsella_aerofaciens	0.4	1.3e-44	1.14e-42
B2:PWY-6168	k__Bacteria|p__Bacteroidetes|c__Bacteroidia|o__Bacteroidales|f__Rikenellaceae|g__Alistipes|s__Alistipes_putredinis	0.4	2.3e-44	1.98e-42
B1:PWY-6897	k__Bacteria|p__Bacteroidetes|c__Bacteroidia|o__Bacteroidales|f__Porphyromonadaceae|g__Parabacteroides|s__Parabacteroides_distasonis	0.39	4.5e-43	3.8e-41
B1:PWY-7357	k__Bacteria|p__Firmicutes|c__Clostridia|o__Clostridiales|f__Ruminococcaceae|g__Ruminococcus|s__Ruminococcus_bromii	0.39	6.2e-43	5.15e-41
B1:PWY-7282	k__Bacteria|p__Bacteroidetes|c__Bacteroidia|o__Bacteroidales|f__Rikenellaceae|g__Alistipes|s__Alistipes_putredinis	0.39	7e-43	5.71e-41
B2:PWY-6168	k__Bacteria|p__Bacteroidetes|c__Bacteroidia|o__Bacteroidales|f__Bacteroidales_noname|g__Bacteroidales_noname|s__Bacteroidales_bacterium_ph8	0.39	1.2e-42	9.45e-41
B1:PWY-7282	k__Bacteria|p__Proteobacteria|c__Deltaproteobacteria|o__Desulfovibrionales|f__Desulfovibrionaceae|g__Bilophila|s__Bilophila_unclassified	0.39	1.2e-42	9.45e-41
B6:PYRIDOXSYN-PWY	k__Bacteria|p__Bacteroidetes|c__Bacteroidia|o__Bacteroidales|f__Rikenellaceae|g__Alistipes|s__Alistipes_finegoldii	0.38	4.5e-41	3.49e-39
B1:PWY-6897	k__Bacteria|p__Proteobacteria|c__Deltaproteobacteria|o__Desulfovibrionales|f__Desulfovibrionaceae|g__Bilophila|s__Bilophila_unclassified	0.38	3e-40	2.29e-38
B1:PWY-6897	k__Bacteria|p__Bacteroidetes|c__Bacteroidia|o__Bacteroidales|f__Bacteroidaceae|g__Bacteroides|s__Bacteroides_vulgatus	0.38	2.3e-39	1.72e-37
B6:PWY0-845	k__Bacteria|p__Bacteroidetes|c__Bacteroidia|o__Bacteroidales|f__Rikenellaceae|g__Alistipes|s__Alistipes_finegoldii	0.38	2.9e-39	2.14e-37
B2:PWY-6168	k__Bacteria|p__Bacteroidetes|c__Bacteroidia|o__Bacteroidales|f__Bacteroidaceae|g__Bacteroides|s__Bacteroides_ovatus	0.37	1.3e-38	9.44e-37
B6:PYRIDOXSYN-PWY	k__Bacteria|p__Bacteroidetes|c__Bacteroidia|o__Bacteroidales|f__Bacteroidaceae|g__Bacteroides|s__Bacteroides_thetaiotaomicron	0.37	1.5e-38	1.07e-36
B1:PWY-6897	k__Bacteria|p__Bacteroidetes|c__Bacteroidia|o__Bacteroidales|f__Bacteroidaceae|g__Bacteroides|s__Bacteroides_caccae	0.37	2.9e-38	2.04e-36
B5:PANTO-PWY	k__Bacteria|p__Firmicutes|c__Clostridia|o__Clostridiales|f__Ruminococcaceae|g__Ruminococcus|s__Ruminococcus_bromii	-0.37	4.5e-38	3.12e-36
B6:PWY0-845	k__Bacteria|p__Bacteroidetes|c__Bacteroidia|o__Bacteroidales|f__Bacteroidaceae|g__Bacteroides|s__Bacteroides_thetaiotaomicron	0.37	7.9e-38	5.4e-36
B6:PYRIDOXSYN-PWY	k__Bacteria|p__Bacteroidetes|c__Bacteroidia|o__Bacteroidales|f__Rikenellaceae|g__Alistipes|s__Alistipes_senegalensis	0.37	1.1e-37	7.41e-36
B5:PANTO-PWY	k__Bacteria|p__Firmicutes|c__Clostridia|o__Clostridiales|f__Ruminococcaceae|g__Ruminococcus|s__Ruminococcus_sp_5_1_39BFAA	0.37	1.6e-37	1.06e-35
B2:PWY-6168	k__Bacteria|p__Bacteroidetes|c__Bacteroidia|o__Bacteroidales|f__Rikenellaceae|g__Alistipes|s__Alistipes_onderdonkii	0.37	1.8e-37	1.18e-35
B1:PWY-6897	k__Bacteria|p__Bacteroidetes|c__Bacteroidia|o__Bacteroidales|f__Bacteroidaceae|g__Bacteroides|s__Bacteroides_uniformis	0.37	2e-37	1.29e-35
B2:PWY-6168	k__Bacteria|p__Bacteroidetes|c__Bacteroidia|o__Bacteroidales|f__Bacteroidaceae|g__Bacteroides|s__Bacteroides_dorei	0.36	5.5e-37	3.5e-35
B1:PWY-6897	k__Bacteria|p__Bacteroidetes|c__Bacteroidia|o__Bacteroidales|f__Rikenellaceae|g__Alistipes|s__Alistipes_senegalensis	0.36	5.6e-37	3.52e-35
B2:PWY-6167	k__Bacteria|p__Firmicutes|c__Clostridia|o__Clostridiales|f__Eubacteriaceae|g__Eubacterium|s__Eubacterium_siraeum	0.36	2e-36	1.24e-34
B12:COBALSYN-PWY	k__Archaea|p__Euryarchaeota|c__Methanobacteria|o__Methanobacteriales|f__Methanobacteriaceae|g__Methanobrevibacter|s__Methanobrevibacter_smithii	-0.36	5.4e-36	3.26e-34
B6:PWY0-845	k__Bacteria|p__Bacteroidetes|c__Bacteroidia|o__Bacteroidales|f__Rikenellaceae|g__Alistipes|s__Alistipes_senegalensis	0.36	5.4e-36	3.26e-34
B1:PWY-7282	k__Bacteria|p__Bacteroidetes|c__Bacteroidia|o__Bacteroidales|f__Rikenellaceae|g__Alistipes|s__Alistipes_finegoldii	0.36	7.4e-36	4.41e-34
B2:PWY-6167	k__Bacteria|p__Firmicutes|c__Clostridia|o__Clostridiales|f__Ruminococcaceae|g__Subdoligranulum|s__Subdoligranulum_unclassified	0.36	1.5e-35	8.72e-34
B1:PWY-7282	k__Bacteria|p__Bacteroidetes|c__Bacteroidia|o__Bacteroidales|f__Bacteroidaceae|g__Bacteroides|s__Bacteroides_thetaiotaomicron	0.36	1.5e-35	8.72e-34
B1:PWY-6897	k__Bacteria|p__Firmicutes|c__Clostridia|o__Clostridiales|f__Ruminococcaceae|g__Ruminococcus|s__Ruminococcus_sp_5_1_39BFAA	-0.36	1.6e-35	9.18e-34
B9:1CMET2-PWY	k__Bacteria|p__Actinobacteria|c__Actinobacteria|o__Coriobacteriales|f__Coriobacteriaceae|g__Collinsella|s__Collinsella_aerofaciens	-0.36	1.8e-35	1.02e-33
B2:PWY-6168	k__Bacteria|p__Proteobacteria|c__Deltaproteobacteria|o__Desulfovibrionales|f__Desulfovibrionaceae|g__Bilophila|s__Bilophila_unclassified	0.36	3.7e-35	2.07e-33
B2:PWY-6167	k__Bacteria|p__Firmicutes|c__Clostridia|o__Clostridiales|f__Lachnospiraceae|g__Blautia|s__Ruminococcus_gnavus	-0.35	7.3e-35	4.04e-33
B9:1CMET2-PWY	k__Bacteria|p__Bacteroidetes|c__Bacteroidia|o__Bacteroidales|f__Prevotellaceae|g__Prevotella|s__Prevotella_copri	-0.35	8.2e-35	4.48e-33
B6:PYRIDOXSYN-PWY	k__Bacteria|p__Bacteroidetes|c__Bacteroidia|o__Bacteroidales|f__Bacteroidaceae|g__Bacteroides|s__Bacteroides_vulgatus	0.35	8.9e-35	4.81e-33
B6:PYRIDOXSYN-PWY	k__Bacteria|p__Bacteroidetes|c__Bacteroidia|o__Bacteroidales|f__Porphyromonadaceae|g__Parabacteroides|s__Parabacteroides_distasonis	0.35	9.1e-35	4.86e-33
B2:PWY-6168	k__Bacteria|p__Bacteroidetes|c__Bacteroidia|o__Bacteroidales|f__Bacteroidaceae|g__Bacteroides|s__Bacteroides_thetaiotaomicron	0.35	1.3e-34	6.87e-33
B6:PYRIDOXSYN-PWY	k__Bacteria|p__Bacteroidetes|c__Bacteroidia|o__Bacteroidales|f__Bacteroidaceae|g__Bacteroides|s__Bacteroides_caccae	0.35	1.8e-34	9.4e-33
B1:PWY-6897	k__Bacteria|p__Bacteroidetes|c__Bacteroidia|o__Bacteroidales|f__Porphyromonadaceae|g__Parabacteroides|s__Parabacteroides_merdae	0.35	2.4e-34	1.24e-32
B2:PWY-6168	k__Bacteria|p__Bacteroidetes|c__Bacteroidia|o__Bacteroidales|f__Rikenellaceae|g__Alistipes|s__Alistipes_finegoldii	0.35	3.6e-34	1.84e-32
B2:PWY-6167	k__Bacteria|p__Firmicutes|c__Clostridia|o__Clostridiales|f__Ruminococcaceae|g__Ruminococcus|s__Ruminococcus_sp_5_1_39BFAA	-0.35	6.3e-34	3.18e-32
B2:PWY-6168	k__Bacteria|p__Bacteroidetes|c__Bacteroidia|o__Bacteroidales|f__Porphyromonadaceae|g__Coprobacter|s__Coprobacter_fastidiosus	0.35	1.3e-33	6.5e-32
B6:PWY0-845	k__Bacteria|p__Bacteroidetes|c__Bacteroidia|o__Bacteroidales|f__Porphyromonadaceae|g__Parabacteroides|s__Parabacteroides_distasonis	0.35	1.9e-33	9.39e-32
B6:PWY0-845	k__Bacteria|p__Bacteroidetes|c__Bacteroidia|o__Bacteroidales|f__Bacteroidaceae|g__Bacteroides|s__Bacteroides_ovatus	0.34	8.2e-33	4.01e-31
B6:PYRIDOXSYN-PWY	k__Bacteria|p__Bacteroidetes|c__Bacteroidia|o__Bacteroidales|f__Porphyromonadaceae|g__Coprobacter|s__Coprobacter_fastidiosus	0.34	1.2e-32	5.81e-31
B6:PYRIDOXSYN-PWY	k__Bacteria|p__Bacteroidetes|c__Bacteroidia|o__Bacteroidales|f__Bacteroidaceae|g__Bacteroides|s__Bacteroides_ovatus	0.34	1.3e-32	6.23e-31
B6:PWY0-845	k__Bacteria|p__Bacteroidetes|c__Bacteroidia|o__Bacteroidales|f__Bacteroidaceae|g__Bacteroides|s__Bacteroides_caccae	0.34	1.9e-32	9.01e-31
B6:PWY0-845	k__Bacteria|p__Bacteroidetes|c__Bacteroidia|o__Bacteroidales|f__Bacteroidaceae|g__Bacteroides|s__Bacteroides_vulgatus	0.34	2e-32	9.39e-31
B2:RIBOSYN2-PWY	k__Archaea|p__Euryarchaeota|c__Methanobacteria|o__Methanobacteriales|f__Methanobacteriaceae|g__Methanobrevibacter|s__Methanobrevibacter_unclassified	0.34	3.5e-32	1.63e-30
B1:PWY-7282	k__Bacteria|p__Bacteroidetes|c__Bacteroidia|o__Bacteroidales|f__Bacteroidaceae|g__Bacteroides|s__Bacteroides_ovatus	0.34	4.2e-32	1.93e-30
B6:PWY0-845	k__Bacteria|p__Bacteroidetes|c__Bacteroidia|o__Bacteroidales|f__Porphyromonadaceae|g__Coprobacter|s__Coprobacter_fastidiosus	0.34	4.5e-32	2.05e-30
B2:PWY-6168	k__Bacteria|p__Bacteroidetes|c__Bacteroidia|o__Bacteroidales|f__Porphyromonadaceae|g__Parabacteroides|s__Parabacteroides_distasonis	0.34	4.6e-32	2.08e-30
B6:PYRIDOXSYN-PWY	k__Bacteria|p__Firmicutes|c__Clostridia|o__Clostridiales|f__Oscillospiraceae|g__Oscillibacter|s__Oscillibacter_unclassified	0.34	5.6e-32	2.5e-30
B6:PWY0-845	k__Bacteria|p__Firmicutes|c__Clostridia|o__Clostridiales|f__Oscillospiraceae|g__Oscillibacter|s__Oscillibacter_unclassified	0.34	7.4e-32	3.28e-30
B9:PWY-6147	k__Bacteria|p__Actinobacteria|c__Actinobacteria|o__Coriobacteriales|f__Coriobacteriaceae|g__Olsenella|s__Olsenella_unclassified	0.34	9.5e-32	4.17e-30
B6:PYRIDOXSYN-PWY	k__Bacteria|p__Bacteroidetes|c__Bacteroidia|o__Bacteroidales|f__Bacteroidaceae|g__Bacteroides|s__Bacteroides_dorei	0.34	1.1e-31	4.78e-30
B5:PANTO-PWY	k__Archaea|p__Euryarchaeota|c__Methanobacteria|o__Methanobacteriales|f__Methanobacteriaceae|g__Methanobrevibacter|s__Methanobrevibacter_smithii	-0.33	7.2e-31	3.1e-29
B9:PWY-3841	k__Bacteria|p__Bacteroidetes|c__Bacteroidia|o__Bacteroidales|f__Prevotellaceae|g__Prevotella|s__Prevotella_copri	-0.33	9.4e-31	4.01e-29
B1:PWY-7282	k__Bacteria|p__Bacteroidetes|c__Bacteroidia|o__Bacteroidales|f__Porphyromonadaceae|g__Parabacteroides|s__Parabacteroides_distasonis	0.33	1.3e-30	5.49e-29
B1:PWY-7282	k__Bacteria|p__Firmicutes|c__Clostridia|o__Clostridiales|f__Oscillospiraceae|g__Oscillibacter|s__Oscillibacter_unclassified	0.33	1.8e-30	7.54e-29
B1:PWY-6897	k__Bacteria|p__Bacteroidetes|c__Bacteroidia|o__Bacteroidales|f__Bacteroidaceae|g__Bacteroides|s__Bacteroides_ovatus	0.33	2.4e-30	9.96e-29
B2:PWY-6167	k__Archaea|p__Euryarchaeota|c__Methanobacteria|o__Methanobacteriales|f__Methanobacteriaceae|g__Methanosphaera|s__Methanosphaera_stadtmanae	0.33	3.7e-30	1.52e-28
B2:PWY-6167	k__Bacteria|p__Firmicutes|c__Clostridia|o__Clostridiales|f__Lachnospiraceae|g__Butyrivibrio|s__Butyrivibrio_crossotus	0.33	3.8e-30	1.55e-28
B1:PWY-7282	k__Bacteria|p__Bacteroidetes|c__Bacteroidia|o__Bacteroidales|f__Rikenellaceae|g__Alistipes|s__Alistipes_senegalensis	0.33	8e-30	3.23e-28
B1:PWY-7282	k__Bacteria|p__Bacteroidetes|c__Bacteroidia|o__Bacteroidales|f__Porphyromonadaceae|g__Coprobacter|s__Coprobacter_fastidiosus	0.33	1e-29	4.01e-28
B7/B8/H:PWY-6519	k__Bacteria|p__Actinobacteria|c__Actinobacteria|o__Bifidobacteriales|f__Bifidobacteriaceae|g__Bifidobacterium|s__Bifidobacterium_animalis	0.33	1.1e-29	4.37e-28
B7/B8/H:BIOTIN-BIOSYNTHESIS-PWY	k__Bacteria|p__Actinobacteria|c__Actinobacteria|o__Bifidobacteriales|f__Bifidobacteriaceae|g__Bifidobacterium|s__Bifidobacterium_animalis	0.33	1.3e-29	5.08e-28
B6:PWY0-845	k__Bacteria|p__Bacteroidetes|c__Bacteroidia|o__Bacteroidales|f__Bacteroidaceae|g__Bacteroides|s__Bacteroides_dorei	0.33	1.3e-29	5.08e-28
B2:PWY-6168	k__Bacteria|p__Bacteroidetes|c__Bacteroidia|o__Bacteroidales|f__Bacteroidaceae|g__Bacteroides|s__Bacteroides_caccae	0.33	1.4e-29	5.38e-28
B1:PWY-7282	k__Bacteria|p__Bacteroidetes|c__Bacteroidia|o__Bacteroidales|f__Bacteroidaceae|g__Bacteroides|s__Bacteroides_caccae	0.33	1.4e-29	5.38e-28
B1:PWY-6897	k__Bacteria|p__Proteobacteria|c__Deltaproteobacteria|o__Desulfovibrionales|f__Desulfovibrionaceae|g__Bilophila|s__Bilophila_wadsworthia	0.32	6e-29	2.29e-27
B9:PWY-3841	k__Bacteria|p__Actinobacteria|c__Actinobacteria|o__Coriobacteriales|f__Coriobacteriaceae|g__Collinsella|s__Collinsella_aerofaciens	-0.32	8.3e-29	3.14e-27
B9:PWY-3841	k__Archaea|p__Euryarchaeota|c__Methanobacteria|o__Methanobacteriales|f__Methanobacteriaceae|g__Methanobrevibacter|s__Methanobrevibacter_smithii	-0.32	9.1e-29	3.41e-27
B9:PWY-6612	k__Bacteria|p__Firmicutes|c__Clostridia|o__Clostridiales|f__Lachnospiraceae|g__Coprococcus|s__Coprococcus_sp_ART55_1	0.32	1.1e-28	4.09e-27
B2:PWY-6168	k__Bacteria|p__Actinobacteria|c__Actinobacteria|o__Coriobacteriales|f__Coriobacteriaceae|g__Collinsella|s__Collinsella_aerofaciens	-0.32	1.5e-28	5.53e-27
B2:RIBOSYN2-PWY	k__Bacteria|p__Bacteroidetes|c__Bacteroidia|o__Bacteroidales|f__Bacteroidales_noname|g__Bacteroidales_noname|s__Bacteroidales_bacterium_ph8	0.32	3e-28	1.1e-26
B1:PWY-6897	k__Bacteria|p__Firmicutes|c__Clostridia|o__Clostridiales|f__Eubacteriaceae|g__Eubacterium|s__Eubacterium_siraeum	0.32	3.7e-28	1.34e-26
B6:PYRIDOXSYN-PWY	k__Bacteria|p__Bacteroidetes|c__Bacteroidia|o__Bacteroidales|f__Rikenellaceae|g__Alistipes|s__Alistipes_indistinctus	0.32	3.8e-28	1.37e-26
B6:PWY0-845	k__Bacteria|p__Bacteroidetes|c__Bacteroidia|o__Bacteroidales|f__Rikenellaceae|g__Alistipes|s__Alistipes_indistinctus	0.32	4e-28	1.43e-26
B1:PWY-6897	k__Bacteria|p__Bacteroidetes|c__Bacteroidia|o__Bacteroidales|f__Prevotellaceae|g__Paraprevotella|s__Paraprevotella_clara	0.32	6.8e-28	2.41e-26
B2:PWY-6168	k__Bacteria|p__Firmicutes|c__Clostridia|o__Clostridiales|f__Lachnospiraceae|g__Lachnospiraceae_noname|s__Lachnospiraceae_bacterium_7_1_58FAA	0.32	7.7e-28	2.71e-26
B2:PWY-6168	k__Bacteria|p__Proteobacteria|c__Deltaproteobacteria|o__Desulfovibrionales|f__Desulfovibrionaceae|g__Bilophila|s__Bilophila_wadsworthia	0.32	9.7e-28	3.39e-26
B6:PYRIDOXSYN-PWY	k__Bacteria|p__Firmicutes|c__Clostridia|o__Clostridiales|f__Ruminococcaceae|g__Subdoligranulum|s__Subdoligranulum_unclassified	0.32	1.4e-27	4.86e-26
B1:PWY-7282	k__Bacteria|p__Bacteroidetes|c__Bacteroidia|o__Bacteroidales|f__Bacteroidaceae|g__Bacteroides|s__Bacteroides_vulgatus	0.31	2e-27	6.89e-26
B2:PWY-6167	k__Bacteria|p__Bacteroidetes|c__Bacteroidia|o__Bacteroidales|f__Rikenellaceae|g__Alistipes|s__Alistipes_senegalensis	0.31	4.9e-27	1.67e-25
B9:FOLSYN-PWY	k__Bacteria|p__Firmicutes|c__Clostridia|o__Clostridiales|f__Lachnospiraceae|g__Coprococcus|s__Coprococcus_sp_ART55_1	0.31	7.5e-27	2.54e-25
B6:PWY0-845	k__Bacteria|p__Firmicutes|c__Clostridia|o__Clostridiales|f__Ruminococcaceae|g__Subdoligranulum|s__Subdoligranulum_unclassified	0.31	1.1e-26	3.7e-25
B9:PWY-6612	k__Bacteria|p__Firmicutes|c__Clostridia|o__Clostridiales|f__Lachnospiraceae|g__Blautia|s__Ruminococcus_obeum	0.31	1.2e-26	4.01e-25
B6:PYRIDOXSYN-PWY	k__Bacteria|p__Firmicutes|c__Clostridia|o__Clostridiales|f__Lachnospiraceae|g__Lachnospiraceae_noname|s__Lachnospiraceae_bacterium_7_1_58FAA	0.31	1.4e-26	4.65e-25
B12:COBALSYN-PWY	k__Bacteria|p__Verrucomicrobia|c__Verrucomicrobiae|o__Verrucomicrobiales|f__Verrucomicrobiaceae|g__Akkermansia|s__Akkermansia_muciniphila	-0.31	2.3e-26	7.58e-25
B6:PYRIDOXSYN-PWY	k__Bacteria|p__Actinobacteria|c__Actinobacteria|o__Coriobacteriales|f__Coriobacteriaceae|g__Collinsella|s__Collinsella_aerofaciens	-0.31	2.9e-26	9.49e-25
B7/B8/H:BIOTIN-BIOSYNTHESIS-PWY	k__Bacteria|p__Bacteroidetes|c__Bacteroidia|o__Bacteroidales|f__Porphyromonadaceae|g__Odoribacter|s__Odoribacter_splanchnicus	0.31	3.7e-26	1.2e-24
B6:PWY0-845	k__Bacteria|p__Firmicutes|c__Clostridia|o__Clostridiales|f__Lachnospiraceae|g__Lachnospiraceae_noname|s__Lachnospiraceae_bacterium_7_1_58FAA	0.31	4.5e-26	1.45e-24
B6:PYRIDOXSYN-PWY	k__Bacteria|p__Proteobacteria|c__Deltaproteobacteria|o__Desulfovibrionales|f__Desulfovibrionaceae|g__Bilophila|s__Bilophila_wadsworthia	0.31	5.8e-26	1.86e-24
B1:PWY-7282	k__Bacteria|p__Bacteroidetes|c__Bacteroidia|o__Bacteroidales|f__Bacteroidaceae|g__Bacteroides|s__Bacteroides_dorei	0.31	5.9e-26	1.88e-24
B7/B8/H:PWY-6519	k__Bacteria|p__Bacteroidetes|c__Bacteroidia|o__Bacteroidales|f__Porphyromonadaceae|g__Odoribacter|s__Odoribacter_splanchnicus	0.3	8.8e-26	2.78e-24
B2:PWY-6167	k__Bacteria|p__Actinobacteria|c__Actinobacteria|o__Coriobacteriales|f__Coriobacteriaceae|g__Eggerthella|s__Eggerthella_unclassified	-0.3	1.1e-25	3.45e-24
B5:PANTO-PWY	k__Bacteria|p__Actinobacteria|c__Actinobacteria|o__Bifidobacteriales|f__Bifidobacteriaceae|g__Bifidobacterium|s__Bifidobacterium_adolescentis	-0.3	1.2e-25	3.72e-24
B1:PWY-7282	k__Bacteria|p__Bacteroidetes|c__Bacteroidia|o__Bacteroidales|f__Rikenellaceae|g__Alistipes|s__Alistipes_indistinctus	0.3	1.2e-25	3.72e-24
B1:PWY-7357	k__Bacteria|p__Firmicutes|c__Clostridia|o__Clostridiales|f__Ruminococcaceae|g__Faecalibacterium|s__Faecalibacterium_prausnitzii	0.3	1.3e-25	4e-24
B6:PWY0-845	k__Bacteria|p__Proteobacteria|c__Deltaproteobacteria|o__Desulfovibrionales|f__Desulfovibrionaceae|g__Bilophila|s__Bilophila_wadsworthia	0.3	2.1e-25	6.42e-24
B2:PWY-6167	k__Bacteria|p__Actinobacteria|c__Actinobacteria|o__Coriobacteriales|f__Coriobacteriaceae|g__Olsenella|s__Olsenella_unclassified	0.3	2.6e-25	7.9e-24
B1:PWY-6897	k__Bacteria|p__Bacteroidetes|c__Bacteroidia|o__Bacteroidales|f__Bacteroidaceae|g__Bacteroides|s__Bacteroides_dorei	0.3	3.8e-25	1.14e-23
B1:PWY-6897	k__Bacteria|p__Proteobacteria|c__Betaproteobacteria|o__Burkholderiales|f__Sutterellaceae|g__Sutterella|s__Sutterella_wadsworthensis	0.3	3.8e-25	1.14e-23
B1:PWY-6897	k__Bacteria|p__Firmicutes|c__Clostridia|o__Clostridiales|f__Eubacteriaceae|g__Eubacterium|s__Eubacterium_eligens	0.3	5.4e-25	1.61e-23
B5:PANTO-PWY	k__Bacteria|p__Firmicutes|c__Clostridia|o__Clostridiales|f__Lachnospiraceae|g__Blautia|s__Ruminococcus_torques	0.3	5.7e-25	1.69e-23
B2:PWY-6168	k__Bacteria|p__Bacteroidetes|c__Bacteroidia|o__Bacteroidales|f__Rikenellaceae|g__Alistipes|s__Alistipes_senegalensis	0.3	1.7e-24	5e-23
B6:PWY0-845	k__Bacteria|p__Actinobacteria|c__Actinobacteria|o__Coriobacteriales|f__Coriobacteriaceae|g__Collinsella|s__Collinsella_aerofaciens	-0.3	2.4e-24	7.02e-23
B1:PWY-6897	k__Bacteria|p__Bacteroidetes|c__Bacteroidia|o__Bacteroidales|f__Porphyromonadaceae|g__Odoribacter|s__Odoribacter_unclassified	0.3	2.5e-24	7.26e-23
B9:FOLSYN-PWY	k__Bacteria|p__Firmicutes|c__Clostridia|o__Clostridiales|f__Lachnospiraceae|g__Blautia|s__Ruminococcus_obeum	0.3	2.7e-24	7.79e-23
B2:PWY-6168	k__Bacteria|p__Bacteroidetes|c__Bacteroidia|o__Bacteroidales|f__Bacteroidaceae|g__Bacteroides|s__Bacteroides_fragilis	0.29	3.3e-24	9.47e-23
B2:PWY-6167	k__Bacteria|p__Firmicutes|c__Clostridia|o__Clostridiales|f__Lachnospiraceae|g__Lachnospiraceae_noname|s__Lachnospiraceae_bacterium_1_4_56FAA	-0.29	4.4e-24	1.25e-22
B6:PYRIDOXSYN-PWY	k__Bacteria|p__Bacteroidetes|c__Bacteroidia|o__Bacteroidales|f__Bacteroidaceae|g__Bacteroides|s__Bacteroides_cellulosilyticus	0.29	4.4e-24	1.25e-22
B6:PWY0-845	k__Bacteria|p__Bacteroidetes|c__Bacteroidia|o__Bacteroidales|f__Bacteroidaceae|g__Bacteroides|s__Bacteroides_cellulosilyticus	0.29	4.6e-24	1.3e-22
B1:PWY-6897	k__Bacteria|p__Bacteroidetes|c__Bacteroidia|o__Bacteroidales|f__Porphyromonadaceae|g__Odoribacter|s__Odoribacter_splanchnicus	0.29	4.9e-24	1.37e-22
B1:PWY-6897	k__Bacteria|p__Firmicutes|c__Clostridia|o__Clostridiales|f__Ruminococcaceae|g__Subdoligranulum|s__Subdoligranulum_unclassified	0.29	1.8e-23	5.01e-22
B2:RIBOSYN2-PWY	k__Bacteria|p__Bacteroidetes|c__Bacteroidia|o__Bacteroidales|f__Rikenellaceae|g__Alistipes|s__Alistipes_shahii	0.29	2.8e-23	7.75e-22
B1:PWY-6897	k__Bacteria|p__Bacteroidetes|c__Bacteroidia|o__Bacteroidales|f__Prevotellaceae|g__Paraprevotella|s__Paraprevotella_xylaniphila	0.29	4.9e-23	1.35e-21
B2:PWY-6168	k__Bacteria|p__Bacteroidetes|c__Bacteroidia|o__Bacteroidales|f__Porphyromonadaceae|g__Parabacteroides|s__Parabacteroides_merdae	0.29	5e-23	1.37e-21
B1:PWY-7282	k__Bacteria|p__Firmicutes|c__Clostridia|o__Clostridiales|f__Lachnospiraceae|g__Lachnospiraceae_noname|s__Lachnospiraceae_bacterium_7_1_58FAA	0.29	5.7e-23	1.55e-21
B2:PWY-6168	k__Bacteria|p__Bacteroidetes|c__Bacteroidia|o__Bacteroidales|f__Porphyromonadaceae|g__Odoribacter|s__Odoribacter_splanchnicus	0.29	6.4e-23	1.73e-21
B1:PWY-7282	k__Bacteria|p__Proteobacteria|c__Deltaproteobacteria|o__Desulfovibrionales|f__Desulfovibrionaceae|g__Bilophila|s__Bilophila_wadsworthia	0.28	1.3e-22	3.49e-21
B6:PYRIDOXSYN-PWY	k__Bacteria|p__Bacteroidetes|c__Bacteroidia|o__Bacteroidales|f__Bacteroidaceae|g__Bacteroides|s__Bacteroides_xylanisolvens	0.28	3.1e-22	8.28e-21
B2:PWY-6168	k__Bacteria|p__Bacteroidetes|c__Bacteroidia|o__Bacteroidales|f__Bacteroidaceae|g__Bacteroides|s__Bacteroides_xylanisolvens	0.28	3.5e-22	9.3e-21
B1:PWY-6897	k__Archaea|p__Euryarchaeota|c__Methanobacteria|o__Methanobacteriales|f__Methanobacteriaceae|g__Methanobrevibacter|s__Methanobrevibacter_smithii	0.28	3.8e-22	1e-20
B2:PWY-6168	k__Bacteria|p__Firmicutes|c__Clostridia|o__Clostridiales|f__Oscillospiraceae|g__Oscillibacter|s__Oscillibacter_unclassified	0.28	4.2e-22	1.1e-20
B5:PANTO-PWY	k__Bacteria|p__Firmicutes|c__Clostridia|o__Clostridiales|f__Eubacteriaceae|g__Eubacterium|s__Eubacterium_rectale	0.28	4.3e-22	1.12e-20
B9:PWY-6147	k__Bacteria|p__Firmicutes|c__Clostridia|o__Clostridiales|f__Eubacteriaceae|g__Eubacterium|s__Eubacterium_rectale	-0.28	4.8e-22	1.24e-20
B1:PWY-7357	k__Bacteria|p__Verrucomicrobia|c__Verrucomicrobiae|o__Verrucomicrobiales|f__Verrucomicrobiaceae|g__Akkermansia|s__Akkermansia_muciniphila	-0.28	4.8e-22	1.24e-20
B2:RIBOSYN2-PWY	k__Bacteria|p__Bacteroidetes|c__Bacteroidia|o__Bacteroidales|f__Rikenellaceae|g__Alistipes|s__Alistipes_senegalensis	0.28	4.9e-22	1.26e-20
B1:PWY-7282	k__Bacteria|p__Actinobacteria|c__Actinobacteria|o__Coriobacteriales|f__Coriobacteriaceae|g__Collinsella|s__Collinsella_aerofaciens	-0.28	6.6e-22	1.69e-20
B1:PWY-7282	k__Bacteria|p__Firmicutes|c__Clostridia|o__Clostridiales|f__Ruminococcaceae|g__Subdoligranulum|s__Subdoligranulum_unclassified	0.28	9e-22	2.29e-20
B1:PWY-7282	k__Bacteria|p__Bacteroidetes|c__Bacteroidia|o__Bacteroidales|f__Bacteroidaceae|g__Bacteroides|s__Bacteroides_cellulosilyticus	0.28	1.2e-21	3.03e-20
B9:1CMET2-PWY	k__Bacteria|p__Bacteroidetes|c__Bacteroidia|o__Bacteroidales|f__Bacteroidaceae|g__Bacteroides|s__Bacteroides_uniformis	0.28	1.9e-21	4.75e-20
B6:PWY0-845	k__Bacteria|p__Bacteroidetes|c__Bacteroidia|o__Bacteroidales|f__Bacteroidaceae|g__Bacteroides|s__Bacteroides_xylanisolvens	0.28	1.9e-21	4.75e-20
B1:PWY-6897	k__Bacteria|p__Firmicutes|c__Clostridia|o__Clostridiales|f__Lachnospiraceae|g__Dorea|s__Dorea_formicigenerans	-0.28	2.1e-21	5.22e-20
B1:PWY-6897	k__Bacteria|p__Bacteroidetes|c__Bacteroidia|o__Bacteroidales|f__Porphyromonadaceae|g__Coprobacter|s__Coprobacter_fastidiosus	0.28	2.2e-21	5.44e-20
B1:PWY-6897	k__Bacteria|p__Bacteroidetes|c__Bacteroidia|o__Bacteroidales|f__Prevotellaceae|g__Paraprevotella|s__Paraprevotella_unclassified	0.27	4.1e-21	1.01e-19
B9:PWY-6147	k__Bacteria|p__Firmicutes|c__Negativicutes|o__Selenomonadales|f__Acidaminococcaceae|g__Phascolarctobacterium|s__Phascolarctobacterium_succinatutens	0.27	4.7e-21	1.15e-19
B6:PYRIDOXSYN-PWY	k__Bacteria|p__Bacteroidetes|c__Bacteroidia|o__Bacteroidales|f__Porphyromonadaceae|g__Odoribacter|s__Odoribacter_unclassified	0.27	8.5e-21	2.07e-19
B1:PWY-6897	k__Bacteria|p__Bacteroidetes|c__Bacteroidia|o__Bacteroidales|f__Bacteroidaceae|g__Bacteroides|s__Bacteroides_thetaiotaomicron	0.27	8.9e-21	2.15e-19
B1:THISYNARA-PWY	k__Bacteria|p__Firmicutes|c__Clostridia|o__Clostridiales|f__Ruminococcaceae|g__Faecalibacterium|s__Faecalibacterium_prausnitzii	0.27	1.3e-20	3.13e-19
B2:PWY-6167	k__Bacteria|p__Verrucomicrobia|c__Verrucomicrobiae|o__Verrucomicrobiales|f__Verrucomicrobiaceae|g__Akkermansia|s__Akkermansia_muciniphila	0.27	1.8e-20	4.31e-19
B1:PWY-7357	k__Bacteria|p__Proteobacteria|c__Gammaproteobacteria|o__Enterobacteriales|f__Enterobacteriaceae|g__Escherichia|s__Escherichia_coli	-0.27	2e-20	4.77e-19
B1:PWY-6897	k__Bacteria|p__Firmicutes|c__Clostridia|o__Clostridiales|f__Eubacteriaceae|g__Eubacterium|s__Eubacterium_hallii	-0.27	2.6e-20	6.17e-19
B9:1CMET2-PWY	k__Bacteria|p__Actinobacteria|c__Actinobacteria|o__Coriobacteriales|f__Coriobacteriaceae|g__Olsenella|s__Olsenella_unclassified	-0.27	2.7e-20	6.37e-19
B5:PANTO-PWY	k__Bacteria|p__Firmicutes|c__Clostridia|o__Clostridiales|f__Eubacteriaceae|g__Eubacterium|s__Eubacterium_hallii	0.27	3.6e-20	8.45e-19
B2:PWY-6168	k__Bacteria|p__Bacteroidetes|c__Bacteroidia|o__Bacteroidales|f__Bacteroidaceae|g__Bacteroides|s__Bacteroides_cellulosilyticus	0.27	4.9e-20	1.14e-18
B1:PWY-6897	k__Bacteria|p__Bacteroidetes|c__Bacteroidia|o__Bacteroidales|f__Rikenellaceae|g__Alistipes|s__Alistipes_finegoldii	0.27	6.7e-20	1.56e-18
B9:PWY-6147	k__Bacteria|p__Bacteroidetes|c__Bacteroidia|o__Bacteroidales|f__Prevotellaceae|g__Prevotella|s__Prevotella_copri	0.27	6.9e-20	1.6e-18
B2:PWY-6168	k__Bacteria|p__Bacteroidetes|c__Bacteroidia|o__Bacteroidales|f__Porphyromonadaceae|g__Odoribacter|s__Odoribacter_unclassified	0.27	7.5e-20	1.73e-18
B2:RIBOSYN2-PWY	k__Bacteria|p__Firmicutes|c__Clostridia|o__Clostridiales|f__Ruminococcaceae|g__Subdoligranulum|s__Subdoligranulum_unclassified	0.27	7.6e-20	1.74e-18
B1:PWY-6897	k__Bacteria|p__Bacteroidetes|c__Bacteroidia|o__Bacteroidales|f__Rikenellaceae|g__Alistipes|s__Alistipes_indistinctus	0.27	8.7e-20	1.98e-18
B2:RIBOSYN2-PWY	k__Bacteria|p__Firmicutes|c__Clostridia|o__Clostridiales|f__Ruminococcaceae|g__Ruminococcus|s__Ruminococcus_sp_5_1_39BFAA	-0.27	1e-19	2.27e-18
B1:PWY-6897	k__Bacteria|p__Bacteroidetes|c__Bacteroidia|o__Bacteroidales|f__Prevotellaceae|g__Prevotella|s__Prevotella_copri	0.27	1.1e-19	2.47e-18
B1:PWY-7282	k__Bacteria|p__Bacteroidetes|c__Bacteroidia|o__Bacteroidales|f__Bacteroidaceae|g__Bacteroides|s__Bacteroides_xylanisolvens	0.27	1.1e-19	2.47e-18
B9:PWY-6147	k__Bacteria|p__Actinobacteria|c__Actinobacteria|o__Bifidobacteriales|f__Bifidobacteriaceae|g__Bifidobacterium|s__Bifidobacterium_adolescentis	0.26	1.2e-19	2.68e-18
B1:PWY-7282	k__Bacteria|p__Bacteroidetes|c__Bacteroidia|o__Bacteroidales|f__Bacteroidaceae|g__Bacteroides|s__Bacteroides_fragilis	0.26	1.5e-19	3.34e-18
B1:PWY-6897	k__Bacteria|p__Actinobacteria|c__Actinobacteria|o__Coriobacteriales|f__Coriobacteriaceae|g__Collinsella|s__Collinsella_aerofaciens	-0.26	1.6e-19	3.54e-18
B1:PWY-6897	k__Bacteria|p__Bacteroidetes|c__Bacteroidia|o__Bacteroidales|f__Bacteroidaceae|g__Bacteroides|s__Bacteroides_xylanisolvens	0.26	2.1e-19	4.63e-18
C:PWY-6415	k__Bacteria|p__Proteobacteria|c__Gammaproteobacteria|o__Enterobacteriales|f__Enterobacteriaceae|g__Escherichia|s__Escherichia_coli	0.26	4.6e-19	1.01e-17
B9:PWY-6147	k__Bacteria|p__Actinobacteria|c__Actinobacteria|o__Coriobacteriales|f__Coriobacteriaceae|g__Eggerthella|s__Eggerthella_unclassified	-0.26	4.7e-19	1.02e-17
B2:PWY-6167	k__Bacteria|p__Firmicutes|c__Bacilli|o__Lactobacillales|f__Streptococcaceae|g__Streptococcus|s__Streptococcus_parasanguinis	-0.26	4.7e-19	1.02e-17
B6:PWY0-845	k__Bacteria|p__Bacteroidetes|c__Bacteroidia|o__Bacteroidales|f__Bacteroidaceae|g__Bacteroides|s__Bacteroides_fragilis	0.26	6.2e-19	1.34e-17
B9:PWY-3841	k__Bacteria|p__Actinobacteria|c__Actinobacteria|o__Coriobacteriales|f__Coriobacteriaceae|g__Olsenella|s__Olsenella_unclassified	-0.26	7.2e-19	1.55e-17
B6:PWY0-845	k__Bacteria|p__Bacteroidetes|c__Bacteroidia|o__Bacteroidales|f__Porphyromonadaceae|g__Odoribacter|s__Odoribacter_unclassified	0.26	8e-19	1.71e-17
B2:PWY-6168	k__Bacteria|p__Actinobacteria|c__Actinobacteria|o__Bifidobacteriales|f__Bifidobacteriaceae|g__Bifidobacterium|s__Bifidobacterium_adolescentis	-0.26	9.5e-19	2.03e-17
B5:PANTO-PWY	k__Bacteria|p__Firmicutes|c__Clostridia|o__Clostridiales|f__Lachnospiraceae|g__Lachnospiraceae_noname|s__Lachnospiraceae_bacterium_5_1_63FAA	0.26	1e-18	2.1e-17
B1:PWY-6897	k__Bacteria|p__Firmicutes|c__Clostridia|o__Clostridiales|f__Lachnospiraceae|g__Lachnospiraceae_noname|s__Lachnospiraceae_bacterium_7_1_58FAA	0.26	1e-18	2.1e-17
B6:PYRIDOXSYN-PWY	k__Bacteria|p__Bacteroidetes|c__Bacteroidia|o__Bacteroidales|f__Bacteroidaceae|g__Bacteroides|s__Bacteroides_fragilis	0.26	1e-18	2.1e-17
B2:RIBOSYN2-PWY	k__Bacteria|p__Firmicutes|c__Bacilli|o__Lactobacillales|f__Streptococcaceae|g__Streptococcus|s__Streptococcus_parasanguinis	-0.26	1.1e-18	2.3e-17
B2:PWY-6167	k__Bacteria|p__Firmicutes|c__Clostridia|o__Clostridiales|f__Eubacteriaceae|g__Eubacterium|s__Eubacterium_rectale	-0.26	1.3e-18	2.71e-17
B6:PYRIDOXSYN-PWY	k__Bacteria|p__Bacteroidetes|c__Bacteroidia|o__Bacteroidales|f__Porphyromonadaceae|g__Odoribacter|s__Odoribacter_splanchnicus	0.26	1.4e-18	2.9e-17
B2:PWY-6168	k__Bacteria|p__Firmicutes|c__Clostridia|o__Clostridiales|f__Lachnospiraceae|g__Lachnospiraceae_noname|s__Lachnospiraceae_bacterium_5_1_63FAA	0.26	1.7e-18	3.51e-17
B5:PANTO-PWY	k__Bacteria|p__Firmicutes|c__Clostridia|o__Clostridiales|f__Eubacteriaceae|g__Eubacterium|s__Eubacterium_ramulus	0.26	2.4e-18	4.91e-17
B6:PYRIDOXSYN-PWY	k__Bacteria|p__Firmicutes|c__Clostridia|o__Clostridiales|f__Clostridiales_noname|g__Pseudoflavonifractor|s__Pseudoflavonifractor_capillosus	0.26	2.4e-18	4.91e-17
B1:PWY-7282	k__Bacteria|p__Bacteroidetes|c__Bacteroidia|o__Bacteroidales|f__Porphyromonadaceae|g__Odoribacter|s__Odoribacter_unclassified	0.26	2.6e-18	5.3e-17
B9:PWY-3841	k__Bacteria|p__Firmicutes|c__Clostridia|o__Clostridiales|f__Lachnospiraceae|g__Coprococcus|s__Coprococcus_catus	-0.25	3e-18	6.09e-17
B6:PWY0-845	k__Bacteria|p__Firmicutes|c__Clostridia|o__Clostridiales|f__Clostridiales_noname|g__Pseudoflavonifractor|s__Pseudoflavonifractor_capillosus	0.25	3.1e-18	6.26e-17
B1:PWY-6897	k__Bacteria|p__Bacteroidetes|c__Bacteroidia|o__Bacteroidales|f__Rikenellaceae|g__Alistipes|s__Alistipes_onderdonkii	0.25	3.3e-18	6.64e-17
B6:PYRIDOXSYN-PWY	k__Bacteria|p__Firmicutes|c__Clostridia|o__Clostridiales|f__Lachnospiraceae|g__Dorea|s__Dorea_formicigenerans	-0.25	4.3e-18	8.61e-17
B9:PWY-3841	k__Bacteria|p__Bacteroidetes|c__Bacteroidia|o__Bacteroidales|f__Bacteroidaceae|g__Bacteroides|s__Bacteroides_uniformis	0.25	4.5e-18	8.98e-17
B7/B8/H:BIOTIN-BIOSYNTHESIS-PWY	k__Bacteria|p__Proteobacteria|c__Gammaproteobacteria|o__Pasteurellales|f__Pasteurellaceae|g__Haemophilus|s__Haemophilus_parainfluenzae	0.25	4.8e-18	9.53e-17
B7/B8/H:PWY-6519	k__Bacteria|p__Proteobacteria|c__Gammaproteobacteria|o__Pasteurellales|f__Pasteurellaceae|g__Haemophilus|s__Haemophilus_parainfluenzae	0.25	4.9e-18	9.69e-17
B1:PWY-6897	k__Bacteria|p__Firmicutes|c__Bacilli|o__Lactobacillales|f__Streptococcaceae|g__Streptococcus|s__Streptococcus_parasanguinis	-0.25	5.2e-18	1.02e-16
B9:1CMET2-PWY	k__Archaea|p__Euryarchaeota|c__Methanobacteria|o__Methanobacteriales|f__Methanobacteriaceae|g__Methanobrevibacter|s__Methanobrevibacter_smithii	-0.25	5.7e-18	1.12e-16
B5:PANTO-PWY	k__Archaea|p__Euryarchaeota|c__Methanobacteria|o__Methanobacteriales|f__Methanobacteriaceae|g__Methanobrevibacter|s__Methanobrevibacter_unclassified	-0.25	6.1e-18	1.19e-16
B12:COBALSYN-PWY	k__Bacteria|p__Firmicutes|c__Clostridia|o__Clostridiales|f__Lachnospiraceae|g__Roseburia|s__Roseburia_inulinivorans	0.25	6.5e-18	1.26e-16
B2:PWY-6167	k__Bacteria|p__Firmicutes|c__Bacilli|o__Lactobacillales|f__Streptococcaceae|g__Streptococcus|s__Streptococcus_salivarius	-0.25	1.4e-17	2.71e-16
B2:RIBOSYN2-PWY	k__Bacteria|p__Firmicutes|c__Clostridia|o__Clostridiales|f__Lachnospiraceae|g__Dorea|s__Dorea_formicigenerans	-0.25	1.5e-17	2.89e-16
B5:PANTO-PWY	k__Bacteria|p__Actinobacteria|c__Actinobacteria|o__Coriobacteriales|f__Coriobacteriaceae|g__Olsenella|s__Olsenella_unclassified	-0.25	1.9e-17	3.65e-16
B2:RIBOSYN2-PWY	k__Bacteria|p__Firmicutes|c__Clostridia|o__Clostridiales|f__Eubacteriaceae|g__Eubacterium|s__Eubacterium_siraeum	0.25	3.4e-17	6.5e-16
B9:PWY-6147	k__Bacteria|p__Firmicutes|c__Erysipelotrichia|o__Erysipelotrichales|f__Erysipelotrichaceae|g__Turicibacter|s__Turicibacter_unclassified	0.25	3.8e-17	7.24e-16
B1:PWY-6897	k__Bacteria|p__Firmicutes|c__Clostridia|o__Clostridiales|f__Lachnospiraceae|g__Lachnospiraceae_noname|s__Lachnospiraceae_bacterium_1_4_56FAA	-0.25	4.1e-17	7.78e-16
B6:PWY0-845	k__Bacteria|p__Bacteroidetes|c__Bacteroidia|o__Bacteroidales|f__Porphyromonadaceae|g__Odoribacter|s__Odoribacter_splanchnicus	0.25	4.3e-17	8.12e-16
B2:RIBOSYN2-PWY	k__Bacteria|p__Proteobacteria|c__Deltaproteobacteria|o__Desulfovibrionales|f__Desulfovibrionaceae|g__Bilophila|s__Bilophila_unclassified	0.25	5.1e-17	9.6e-16
B12:COBALSYN-PWY	k__Bacteria|p__Firmicutes|c__Clostridia|o__Clostridiales|f__Lachnospiraceae|g__Roseburia|s__Roseburia_intestinalis	0.24	6.1e-17	1.14e-15
B9:PWY-7539	k__Archaea|p__Euryarchaeota|c__Methanobacteria|o__Methanobacteriales|f__Methanobacteriaceae|g__Methanobrevibacter|s__Methanobrevibacter_smithii	0.24	6.4e-17	1.19e-15
B6:PYRIDOXSYN-PWY	k__Bacteria|p__Firmicutes|c__Clostridia|o__Clostridiales|f__Eubacteriaceae|g__Eubacterium|s__Eubacterium_siraeum	0.24	7.4e-17	1.38e-15
B5:PANTO-PWY	k__Bacteria|p__Firmicutes|c__Clostridia|o__Clostridiales|f__Lachnospiraceae|g__Dorea|s__Dorea_formicigenerans	0.24	7.9e-17	1.46e-15
B2:PWY-6168	k__Bacteria|p__Proteobacteria|c__Betaproteobacteria|o__Burkholderiales|f__Sutterellaceae|g__Parasutterella|s__Parasutterella_excrementihominis	0.24	9.2e-17	1.7e-15
B6:PYRIDOXSYN-PWY	k__Bacteria|p__Bacteroidetes|c__Bacteroidia|o__Bacteroidales|f__Porphyromonadaceae|g__Parabacteroides|s__Parabacteroides_merdae	0.24	9.9e-17	1.82e-15
B2:PWY-6168	k__Bacteria|p__Firmicutes|c__Clostridia|o__Clostridiales|f__Eubacteriaceae|g__Eubacterium|s__Eubacterium_eligens	0.24	1.1e-16	2.01e-15
B6:PWY0-845	k__Bacteria|p__Firmicutes|c__Clostridia|o__Clostridiales|f__Lachnospiraceae|g__Dorea|s__Dorea_formicigenerans	-0.24	1.6e-16	2.92e-15
B12:COBALSYN-PWY	k__Bacteria|p__Firmicutes|c__Clostridia|o__Clostridiales|f__Ruminococcaceae|g__Ruminococcus|s__Ruminococcus_sp_5_1_39BFAA	0.24	1.7e-16	3.09e-15
B6:PWY-7204	k__Bacteria|p__Proteobacteria|c__Gammaproteobacteria|o__Enterobacteriales|f__Enterobacteriaceae|g__Escherichia|s__Escherichia_unclassified	0.24	1.8e-16	3.26e-15
B12:COBALSYN-PWY	k__Bacteria|p__Firmicutes|c__Clostridia|o__Clostridiales|f__Ruminococcaceae|g__Subdoligranulum|s__Subdoligranulum_unclassified	-0.24	1.9e-16	3.42e-15
B6:PYRIDOXSYN-PWY	k__Bacteria|p__Proteobacteria|c__Betaproteobacteria|o__Burkholderiales|f__Sutterellaceae|g__Parasutterella|s__Parasutterella_excrementihominis	0.24	2e-16	3.59e-15
B2:PWY-6168	k__Bacteria|p__Firmicutes|c__Clostridia|o__Clostridiales|f__Ruminococcaceae|g__Subdoligranulum|s__Subdoligranulum_unclassified	0.24	3.5e-16	6.26e-15
B1:PWY-7282	k__Bacteria|p__Firmicutes|c__Clostridia|o__Clostridiales|f__Clostridiales_noname|g__Pseudoflavonifractor|s__Pseudoflavonifractor_capillosus	0.24	4.1e-16	7.3e-15
B9:PWY-6147	k__Bacteria|p__Firmicutes|c__Clostridia|o__Clostridiales|f__Lachnospiraceae|g__Lachnospiraceae_noname|s__Lachnospiraceae_bacterium_5_1_63FAA	-0.24	4.2e-16	7.42e-15
B1:THISYNARA-PWY	k__Bacteria|p__Proteobacteria|c__Gammaproteobacteria|o__Enterobacteriales|f__Enterobacteriaceae|g__Escherichia|s__Escherichia_coli	-0.24	4.2e-16	7.42e-15
B1:PWY-7357	k__Bacteria|p__Firmicutes|c__Clostridia|o__Clostridiales|f__Lachnospiraceae|g__Roseburia|s__Roseburia_inulinivorans	0.24	4.8e-16	8.45e-15
B6:PWY0-845	k__Bacteria|p__Firmicutes|c__Clostridia|o__Clostridiales|f__Eubacteriaceae|g__Eubacterium|s__Eubacterium_siraeum	0.24	4.9e-16	8.59e-15
B6:PWY0-845	k__Bacteria|p__Firmicutes|c__Bacilli|o__Lactobacillales|f__Streptococcaceae|g__Streptococcus|s__Streptococcus_parasanguinis	-0.24	5.4e-16	9.44e-15
B2:RIBOSYN2-PWY	k__Bacteria|p__Proteobacteria|c__Gammaproteobacteria|o__Enterobacteriales|f__Enterobacteriaceae|g__Escherichia|s__Escherichia_coli	0.24	7.7e-16	1.34e-14
B6:PYRIDOXSYN-PWY	k__Bacteria|p__Firmicutes|c__Bacilli|o__Lactobacillales|f__Streptococcaceae|g__Streptococcus|s__Streptococcus_parasanguinis	-0.24	8.2e-16	1.42e-14
B2:PWY-6167	k__Bacteria|p__Firmicutes|c__Erysipelotrichia|o__Erysipelotrichales|f__Erysipelotrichaceae|g__Turicibacter|s__Turicibacter_unclassified	0.24	1e-15	1.73e-14
B9:1CMET2-PWY	k__Bacteria|p__Bacteroidetes|c__Bacteroidia|o__Bacteroidales|f__Bacteroidaceae|g__Bacteroides|s__Bacteroides_ovatus	0.23	1.4e-15	2.41e-14
B1:PWY-6897	k__Bacteria|p__Firmicutes|c__Bacilli|o__Lactobacillales|f__Streptococcaceae|g__Streptococcus|s__Streptococcus_mitis_oralis_pneumoniae	-0.23	1.7e-15	2.92e-14
B9:PWY-3841	k__Archaea|p__Euryarchaeota|c__Methanobacteria|o__Methanobacteriales|f__Methanobacteriaceae|g__Methanobrevibacter|s__Methanobrevibacter_unclassified	-0.23	2e-15	3.38e-14
B9:PWY-6147	k__Bacteria|p__Firmicutes|c__Erysipelotrichia|o__Erysipelotrichales|f__Erysipelotrichaceae|g__Turicibacter|s__Turicibacter_sanguinis	0.23	2e-15	3.38e-14
B2:PWY-6167	k__Bacteria|p__Firmicutes|c__Clostridia|o__Clostridiales|f__Peptostreptococcaceae|g__Peptostreptococcaceae_noname|s__Peptostreptococcaceae_noname_unclassified	0.23	2e-15	3.38e-14
B6:PWY0-845	k__Bacteria|p__Bacteroidetes|c__Bacteroidia|o__Bacteroidales|f__Porphyromonadaceae|g__Parabacteroides|s__Parabacteroides_merdae	0.23	2e-15	3.38e-14
B6:PWY0-845	k__Bacteria|p__Proteobacteria|c__Betaproteobacteria|o__Burkholderiales|f__Sutterellaceae|g__Parasutterella|s__Parasutterella_excrementihominis	0.23	2.1e-15	3.54e-14
B12:COBALSYN-PWY	k__Archaea|p__Euryarchaeota|c__Methanobacteria|o__Methanobacteriales|f__Methanobacteriaceae|g__Methanobrevibacter|s__Methanobrevibacter_unclassified	-0.23	2.8e-15	4.7e-14
B6:PWY0-845	k__Bacteria|p__Firmicutes|c__Clostridia|o__Clostridiales|f__Lachnospiraceae|g__Lachnospiraceae_noname|s__Lachnospiraceae_bacterium_3_1_57FAA_CT1	0.23	2.9e-15	4.85e-14
B2:PWY-6167	k__Bacteria|p__Proteobacteria|c__Betaproteobacteria|o__Burkholderiales|f__Oxalobacteraceae|g__Oxalobacter|s__Oxalobacter_formigenes	0.23	3e-15	5e-14
B5:PANTO-PWY	k__Bacteria|p__Firmicutes|c__Erysipelotrichia|o__Erysipelotrichales|f__Erysipelotrichaceae|g__Turicibacter|s__Turicibacter_sanguinis	-0.23	3.1e-15	5.13e-14
B1:PWY-6897	k__Bacteria|p__Firmicutes|c__Clostridia|o__Clostridiales|f__Oscillospiraceae|g__Oscillibacter|s__Oscillibacter_unclassified	0.23	3.1e-15	5.13e-14
B9:1CMET2-PWY	k__Bacteria|p__Firmicutes|c__Clostridia|o__Clostridiales|f__Lachnospiraceae|g__Coprococcus|s__Coprococcus_catus	-0.23	3.6e-15	5.93e-14
B9:PWY-3841	k__Bacteria|p__Bacteroidetes|c__Bacteroidia|o__Bacteroidales|f__Bacteroidaceae|g__Bacteroides|s__Bacteroides_ovatus	0.23	4.2e-15	6.9e-14
B1:PWY-7282	k__Bacteria|p__Bacteroidetes|c__Bacteroidia|o__Bacteroidales|f__Prevotellaceae|g__Prevotella|s__Prevotella_copri	-0.23	4.5e-15	7.36e-14
B1:PWY-6897	k__Bacteria|p__Firmicutes|c__Clostridia|o__Clostridiales|f__Lachnospiraceae|g__Roseburia|s__Roseburia_hominis	0.23	5.1e-15	8.32e-14
B6:PYRIDOXSYN-PWY	k__Bacteria|p__Firmicutes|c__Clostridia|o__Clostridiales|f__Lachnospiraceae|g__Lachnospiraceae_noname|s__Lachnospiraceae_bacterium_3_1_57FAA_CT1	0.23	5.7e-15	9.26e-14
B2:PWY-6167	k__Bacteria|p__Firmicutes|c__Clostridia|o__Clostridiales|f__Clostridiaceae|g__Clostridium|s__Clostridium_sp_L2_50	0.23	8.5e-15	1.38e-13
B1:PWY-7282	k__Bacteria|p__Firmicutes|c__Clostridia|o__Clostridiales|f__Eubacteriaceae|g__Eubacterium|s__Eubacterium_siraeum	0.23	8.8e-15	1.42e-13
B5:PANTO-PWY	k__Bacteria|p__Firmicutes|c__Clostridia|o__Clostridiales|f__Peptostreptococcaceae|g__Peptostreptococcaceae_noname|s__Clostridium_bartlettii	-0.23	1e-14	1.6e-13
B2:PWY-6167	k__Bacteria|p__Firmicutes|c__Erysipelotrichia|o__Erysipelotrichales|f__Erysipelotrichaceae|g__Turicibacter|s__Turicibacter_sanguinis	0.23	1e-14	1.6e-13
B1:PWY-6897	k__Bacteria|p__Proteobacteria|c__Betaproteobacteria|o__Burkholderiales|f__Oxalobacteraceae|g__Oxalobacter|s__Oxalobacter_formigenes	0.23	1e-14	1.6e-13
B6:PYRIDOXSYN-PWY	k__Bacteria|p__Bacteroidetes|c__Bacteroidia|o__Bacteroidales|f__Porphyromonadaceae|g__Parabacteroides|s__Parabacteroides_unclassified	0.23	1.1e-14	1.74e-13
B6:PYRIDOXSYN-PWY	k__Bacteria|p__Firmicutes|c__Clostridia|o__Clostridiales|f__Lachnospiraceae|g__Roseburia|s__Roseburia_hominis	0.23	1.1e-14	1.74e-13
B1:PWY-7357	k__Archaea|p__Euryarchaeota|c__Methanobacteria|o__Methanobacteriales|f__Methanobacteriaceae|g__Methanobrevibacter|s__Methanobrevibacter_smithii	-0.23	1.3e-14	2.06e-13
B9:PWY-6147	k__Bacteria|p__Firmicutes|c__Clostridia|o__Clostridiales|f__Ruminococcaceae|g__Ruminococcus|s__Ruminococcus_sp_5_1_39BFAA	-0.23	1.4e-14	2.2e-13
B1:PWY-7357	k__Bacteria|p__Bacteroidetes|c__Bacteroidia|o__Bacteroidales|f__Bacteroidales_noname|g__Bacteroidales_noname|s__Bacteroidales_bacterium_ph8	-0.23	1.4e-14	2.2e-13
B1:PWY-6891	k__Bacteria|p__Proteobacteria|c__Gammaproteobacteria|o__Enterobacteriales|f__Enterobacteriaceae|g__Escherichia|s__Escherichia_unclassified	0.23	1.6e-14	2.5e-13
B6:PYRIDOXSYN-PWY	k__Bacteria|p__Firmicutes|c__Clostridia|o__Clostridiales|f__Clostridiaceae|g__Clostridium|s__Clostridium_hathewayi	0.23	1.6e-14	2.5e-13
B9:PWY-6147	k__Bacteria|p__Firmicutes|c__Clostridia|o__Clostridiales|f__Ruminococcaceae|g__Faecalibacterium|s__Faecalibacterium_prausnitzii	-0.23	1.7e-14	2.63e-13
B2:PWY-6167	k__Bacteria|p__Firmicutes|c__Clostridia|o__Clostridiales|f__Lachnospiraceae|g__Lachnospiraceae_noname|s__Lachnospiraceae_bacterium_5_1_63FAA	-0.22	1.7e-14	2.63e-13
B7/B8/H:PWY-6519	k__Bacteria|p__Proteobacteria|c__Gammaproteobacteria|o__Enterobacteriales|f__Enterobacteriaceae|g__Escherichia|s__Escherichia_unclassified	0.22	1.7e-14	2.63e-13
B2:PWY-6168	k__Bacteria|p__Firmicutes|c__Clostridia|o__Clostridiales|f__Eubacteriaceae|g__Eubacterium|s__Eubacterium_siraeum	0.22	1.8e-14	2.76e-13
B1:PWY-6897	k__Bacteria|p__Firmicutes|c__Negativicutes|o__Selenomonadales|f__Veillonellaceae|g__Dialister|s__Dialister_invisus	0.22	1.8e-14	2.76e-13
B7/B8/H:BIOTIN-BIOSYNTHESIS-PWY	k__Bacteria|p__Proteobacteria|c__Gammaproteobacteria|o__Enterobacteriales|f__Enterobacteriaceae|g__Escherichia|s__Escherichia_unclassified	0.22	2e-14	3.06e-13
B6:PWY0-845	k__Bacteria|p__Firmicutes|c__Clostridia|o__Clostridiales|f__Clostridiaceae|g__Clostridium|s__Clostridium_hathewayi	0.22	2.5e-14	3.8e-13
B6:PWY0-845	k__Bacteria|p__Firmicutes|c__Clostridia|o__Clostridiales|f__Lachnospiraceae|g__Roseburia|s__Roseburia_hominis	0.22	2.5e-14	3.8e-13
B1:PWY-6895	k__Bacteria|p__Proteobacteria|c__Gammaproteobacteria|o__Enterobacteriales|f__Enterobacteriaceae|g__Escherichia|s__Escherichia_unclassified	0.22	2.9e-14	4.38e-13
B6:PWY0-845	k__Bacteria|p__Bacteroidetes|c__Bacteroidia|o__Bacteroidales|f__Porphyromonadaceae|g__Parabacteroides|s__Parabacteroides_unclassified	0.22	2.9e-14	4.38e-13
B2:RIBOSYN2-PWY	k__Bacteria|p__Verrucomicrobia|c__Verrucomicrobiae|o__Verrucomicrobiales|f__Verrucomicrobiaceae|g__Akkermansia|s__Akkermansia_muciniphila	0.22	3.2e-14	4.81e-13
B1:PWY-7357	k__Bacteria|p__Firmicutes|c__Clostridia|o__Clostridiales|f__Ruminococcaceae|g__Ruminococcus|s__Ruminococcus_sp_5_1_39BFAA	0.22	3.4e-14	5.1e-13
B6:PYRIDOXSYN-PWY	k__Bacteria|p__Proteobacteria|c__Gammaproteobacteria|o__Enterobacteriales|f__Enterobacteriaceae|g__Escherichia|s__Escherichia_coli	0.22	4.1e-14	6.13e-13
B2:RIBOSYN2-PWY	k__Bacteria|p__Firmicutes|c__Bacilli|o__Lactobacillales|f__Streptococcaceae|g__Streptococcus|s__Streptococcus_salivarius	-0.22	4.6e-14	6.85e-13
B12:COBALSYN-PWY	k__Bacteria|p__Proteobacteria|c__Gammaproteobacteria|o__Enterobacteriales|f__Enterobacteriaceae|g__Escherichia|s__Escherichia_coli	-0.22	4.7e-14	6.98e-13
B9:1CMET2-PWY	k__Bacteria|p__Firmicutes|c__Erysipelotrichia|o__Erysipelotrichales|f__Erysipelotrichaceae|g__Erysipelotrichaceae_noname|s__Eubacterium_biforme	-0.22	4.8e-14	7.11e-13
B1:PWY-7282	k__Bacteria|p__Firmicutes|c__Clostridia|o__Clostridiales|f__Lachnospiraceae|g__Roseburia|s__Roseburia_hominis	0.22	4.9e-14	7.23e-13
B2:PWY-6167	k__Bacteria|p__Bacteroidetes|c__Bacteroidia|o__Bacteroidales|f__Porphyromonadaceae|g__Parabacteroides|s__Parabacteroides_goldsteinii	0.22	6.4e-14	9.41e-13
B1:PWY-7357	k__Bacteria|p__Firmicutes|c__Clostridia|o__Clostridiales|f__Ruminococcaceae|g__Subdoligranulum|s__Subdoligranulum_unclassified	-0.22	7e-14	1.03e-12
B1:PWY-7282	k__Bacteria|p__Bacteroidetes|c__Bacteroidia|o__Bacteroidales|f__Porphyromonadaceae|g__Odoribacter|s__Odoribacter_splanchnicus	0.22	8.1e-14	1.18e-12
B2:PWY-6168	k__Bacteria|p__Proteobacteria|c__Betaproteobacteria|o__Burkholderiales|f__Burkholderiales_noname|g__Burkholderiales_noname|s__Burkholderiales_bacterium_1_1_47	0.22	8.3e-14	1.21e-12
B6:PWY-7204	k__Bacteria|p__Firmicutes|c__Clostridia|o__Clostridiales|f__Clostridiaceae|g__Clostridium|s__Clostridium_hathewayi	0.22	8.6e-14	1.25e-12
B2:PWY-6167	k__Bacteria|p__Bacteroidetes|c__Bacteroidia|o__Bacteroidales|f__Bacteroidales_noname|g__Bacteroidales_noname|s__Bacteroidales_bacterium_ph8	0.22	1e-13	1.44e-12
B2:RIBOSYN2-PWY	k__Bacteria|p__Bacteroidetes|c__Bacteroidia|o__Bacteroidales|f__Bacteroidaceae|g__Bacteroides|s__Bacteroides_caccae	0.22	1e-13	1.44e-12
B1:PWY-7282	k__Bacteria|p__Proteobacteria|c__Betaproteobacteria|o__Burkholderiales|f__Sutterellaceae|g__Parasutterella|s__Parasutterella_excrementihominis	0.22	1.1e-13	1.58e-12
B9:PWY-7539	k__Bacteria|p__Bacteroidetes|c__Bacteroidia|o__Bacteroidales|f__Rikenellaceae|g__Alistipes|s__Alistipes_senegalensis	0.22	1.1e-13	1.58e-12
B9:1CMET2-PWY	k__Bacteria|p__Firmicutes|c__Clostridia|o__Clostridiales|f__Lachnospiraceae|g__Dorea|s__Dorea_longicatena	-0.22	1.2e-13	1.72e-12
B12:COBALSYN-PWY	k__Bacteria|p__Firmicutes|c__Clostridia|o__Clostridiales|f__Lachnospiraceae|g__Lachnospiraceae_noname|s__Lachnospiraceae_bacterium_3_1_57FAA_CT1	-0.22	1.3e-13	1.85e-12
B9:PWY-3841	k__Bacteria|p__Firmicutes|c__Erysipelotrichia|o__Erysipelotrichales|f__Erysipelotrichaceae|g__Erysipelotrichaceae_noname|s__Eubacterium_biforme	-0.22	1.4e-13	1.98e-12
B2:PWY-6167	k__Bacteria|p__Actinobacteria|c__Actinobacteria|o__Coriobacteriales|f__Coriobacteriaceae|g__Adlercreutzia|s__Adlercreutzia_equolifaciens	-0.22	1.4e-13	1.98e-12
B1:PWY-7282	k__Bacteria|p__Bacteroidetes|c__Bacteroidia|o__Bacteroidales|f__Porphyromonadaceae|g__Parabacteroides|s__Parabacteroides_unclassified	0.22	1.6e-13	2.26e-12
B2:PWY-6167	k__Bacteria|p__Proteobacteria|c__Deltaproteobacteria|o__Desulfovibrionales|f__Desulfovibrionaceae|g__Desulfovibrio|s__Desulfovibrio_piger	0.22	1.7e-13	2.39e-12
B6:PWY-7204	k__Bacteria|p__Firmicutes|c__Clostridia|o__Clostridiales|f__Lachnospiraceae|g__Lachnospiraceae_noname|s__Lachnospiraceae_bacterium_3_1_57FAA_CT1	0.22	1.7e-13	2.39e-12
B1:PWY-6897	k__Bacteria|p__Firmicutes|c__Bacilli|o__Lactobacillales|f__Streptococcaceae|g__Streptococcus|s__Streptococcus_sanguinis	-0.22	1.8e-13	2.5e-12
B1:PWY-7282	k__Bacteria|p__Firmicutes|c__Bacilli|o__Lactobacillales|f__Streptococcaceae|g__Streptococcus|s__Streptococcus_parasanguinis	-0.22	1.8e-13	2.5e-12
B6:PWY0-845	k__Bacteria|p__Bacteroidetes|c__Bacteroidia|o__Bacteroidales|f__Prevotellaceae|g__Prevotella|s__Prevotella_copri	-0.22	1.8e-13	2.5e-12
B6:PYRIDOXSYN-PWY	k__Bacteria|p__Proteobacteria|c__Betaproteobacteria|o__Burkholderiales|f__Sutterellaceae|g__Sutterella|s__Sutterella_wadsworthensis	0.22	2.1e-13	2.91e-12
B2:PWY-6167	k__Bacteria|p__Actinobacteria|c__Actinobacteria|o__Coriobacteriales|f__Coriobacteriaceae|g__Gordonibacter|s__Gordonibacter_pamelaeae	-0.22	2.2e-13	3.04e-12
B2:PWY-6167	k__Bacteria|p__Actinobacteria|c__Actinobacteria|o__Coriobacteriales|f__Coriobacteriaceae|g__Eggerthella|s__Eggerthella_lenta	-0.22	2.3e-13	3.17e-12
B2:PWY-6168	k__Bacteria|p__Firmicutes|c__Clostridia|o__Clostridiales|f__Clostridiaceae|g__Clostridium|s__Clostridium_hathewayi	0.22	2.4e-13	3.3e-12
B1:PWY-6897	k__Bacteria|p__Firmicutes|c__Clostridia|o__Clostridiales|f__Lachnospiraceae|g__Blautia|s__Ruminococcus_obeum	-0.21	2.8e-13	3.84e-12
B9:PWY-3841	k__Bacteria|p__Firmicutes|c__Clostridia|o__Clostridiales|f__Lachnospiraceae|g__Butyrivibrio|s__Butyrivibrio_crossotus	-0.21	2.9e-13	3.96e-12
B2:PWY-6168	k__Bacteria|p__Bacteroidetes|c__Bacteroidia|o__Bacteroidales|f__Porphyromonadaceae|g__Parabacteroides|s__Parabacteroides_unclassified	0.21	3.4e-13	4.62e-12
B1:PWY-6897	k__Bacteria|p__Firmicutes|c__Bacilli|o__Lactobacillales|f__Streptococcaceae|g__Streptococcus|s__Streptococcus_salivarius	-0.21	3.4e-13	4.62e-12
B9:PWY-3841	k__Bacteria|p__Actinobacteria|c__Actinobacteria|o__Coriobacteriales|f__Coriobacteriaceae|g__Eggerthella|s__Eggerthella_unclassified	0.21	3.9e-13	5.27e-12
B6:PYRIDOXSYN-PWY	k__Bacteria|p__Firmicutes|c__Bacilli|o__Lactobacillales|f__Streptococcaceae|g__Streptococcus|s__Streptococcus_salivarius	-0.21	3.9e-13	5.27e-12
B2:RIBOSYN2-PWY	k__Bacteria|p__Bacteroidetes|c__Bacteroidia|o__Bacteroidales|f__Rikenellaceae|g__Alistipes|s__Alistipes_finegoldii	0.21	5.6e-13	7.54e-12
B6:PWY0-845	k__Bacteria|p__Proteobacteria|c__Betaproteobacteria|o__Burkholderiales|f__Sutterellaceae|g__Sutterella|s__Sutterella_wadsworthensis	0.21	5.7e-13	7.66e-12
B6:PWY0-845	k__Bacteria|p__Firmicutes|c__Bacilli|o__Lactobacillales|f__Streptococcaceae|g__Streptococcus|s__Streptococcus_salivarius	-0.21	6e-13	8.04e-12
B12:COBALSYN-PWY	k__Bacteria|p__Firmicutes|c__Clostridia|o__Clostridiales|f__Eubacteriaceae|g__Eubacterium|s__Eubacterium_ventriosum	0.21	6.6e-13	8.82e-12
B6:PWY0-845	k__Bacteria|p__Bacteroidetes|c__Bacteroidia|o__Bacteroidales|f__Rikenellaceae|g__Alistipes|s__Alistipes_sp_AP11	0.21	6.8e-13	9.06e-12
B12:COBALSYN-PWY	k__Bacteria|p__Actinobacteria|c__Actinobacteria|o__Coriobacteriales|f__Coriobacteriaceae|g__Olsenella|s__Olsenella_unclassified	-0.21	7.2e-13	9.56e-12
B9:1CMET2-PWY	k__Bacteria|p__Bacteroidetes|c__Bacteroidia|o__Bacteroidales|f__Bacteroidaceae|g__Bacteroides|s__Bacteroides_vulgatus	0.21	7.8e-13	1.03e-11
B1:PWY-7282	k__Bacteria|p__Bacteroidetes|c__Bacteroidia|o__Bacteroidales|f__Porphyromonadaceae|g__Parabacteroides|s__Parabacteroides_merdae	0.21	8.5e-13	1.12e-11
B2:PWY-6168	k__Bacteria|p__Firmicutes|c__Clostridia|o__Clostridiales|f__Ruminococcaceae|g__Anaerotruncus|s__Anaerotruncus_colihominis	0.21	9.4e-13	1.23e-11
B6:PYRIDOXSYN-PWY	k__Bacteria|p__Actinobacteria|c__Actinobacteria|o__Bifidobacteriales|f__Bifidobacteriaceae|g__Bifidobacterium|s__Bifidobacterium_adolescentis	-0.21	9.4e-13	1.23e-11
B1:PWY-7282	k__Bacteria|p__Firmicutes|c__Clostridia|o__Clostridiales|f__Lachnospiraceae|g__Lachnospiraceae_noname|s__Lachnospiraceae_bacterium_3_1_57FAA_CT1	0.21	1e-12	1.31e-11
B6:PYRIDOXSYN-PWY	k__Bacteria|p__Firmicutes|c__Clostridia|o__Clostridiales|f__Ruminococcaceae|g__Ruminococcus|s__Ruminococcus_sp_5_1_39BFAA	-0.21	1e-12	1.31e-11
B2:PWY-6168	k__Bacteria|p__Proteobacteria|c__Betaproteobacteria|o__Burkholderiales|f__Sutterellaceae|g__Sutterella|s__Sutterella_wadsworthensis	0.21	1.1e-12	1.42e-11
B7/B8/H:PWY-6519	k__Bacteria|p__Firmicutes|c__Negativicutes|o__Selenomonadales|f__Veillonellaceae|g__Veillonella|s__Veillonella_parvula	0.21	1.1e-12	1.42e-11
B6:PWY0-845	k__Bacteria|p__Firmicutes|c__Bacilli|o__Lactobacillales|f__Streptococcaceae|g__Streptococcus|s__Streptococcus_mitis_oralis_pneumoniae	-0.21	1.1e-12	1.42e-11
B7/B8/H:BIOTIN-BIOSYNTHESIS-PWY	k__Bacteria|p__Firmicutes|c__Negativicutes|o__Selenomonadales|f__Veillonellaceae|g__Veillonella|s__Veillonella_parvula	0.21	1.2e-12	1.55e-11
B2:PWY-6168	k__Bacteria|p__Firmicutes|c__Clostridia|o__Clostridiales|f__Clostridiales_noname|g__Flavonifractor|s__Flavonifractor_plautii	0.21	1.2e-12	1.55e-11
B6:PYRIDOXSYN-PWY	k__Bacteria|p__Bacteroidetes|c__Bacteroidia|o__Bacteroidales|f__Rikenellaceae|g__Alistipes|s__Alistipes_sp_AP11	0.21	1.4e-12	1.8e-11
B6:PYRIDOXSYN-PWY	k__Bacteria|p__Proteobacteria|c__Betaproteobacteria|o__Burkholderiales|f__Oxalobacteraceae|g__Oxalobacter|s__Oxalobacter_formigenes	0.21	1.6e-12	2.05e-11
B1:PWY-7282	k__Bacteria|p__Firmicutes|c__Clostridia|o__Clostridiales|f__Lachnospiraceae|g__Dorea|s__Dorea_formicigenerans	-0.21	1.8e-12	2.3e-11
B1:PWY-7357	k__Bacteria|p__Bacteroidetes|c__Bacteroidia|o__Bacteroidales|f__Rikenellaceae|g__Alistipes|s__Alistipes_senegalensis	-0.21	1.9e-12	2.42e-11
B5:PANTO-PWY	k__Bacteria|p__Firmicutes|c__Erysipelotrichia|o__Erysipelotrichales|f__Erysipelotrichaceae|g__Turicibacter|s__Turicibacter_unclassified	-0.21	2e-12	2.54e-11
B2:RIBOSYN2-PWY	k__Bacteria|p__Proteobacteria|c__Betaproteobacteria|o__Burkholderiales|f__Oxalobacteraceae|g__Oxalobacter|s__Oxalobacter_formigenes	0.21	2.3e-12	2.91e-11
B2:RIBOSYN2-PWY	k__Bacteria|p__Firmicutes|c__Clostridia|o__Clostridiales|f__Lachnospiraceae|g__Lachnospiraceae_noname|s__Lachnospiraceae_bacterium_7_1_58FAA	0.21	2.5e-12	3.16e-11
C:PWY-6415	k__Bacteria|p__Firmicutes|c__Clostridia|o__Clostridiales|f__Clostridiaceae|g__Clostridium|s__Clostridium_hathewayi	0.21	3.1e-12	3.9e-11
B6:PYRIDOXSYN-PWY	k__Bacteria|p__Bacteroidetes|c__Bacteroidia|o__Bacteroidales|f__Prevotellaceae|g__Prevotella|s__Prevotella_copri	-0.2	3.6e-12	4.52e-11
B2:PWY-6167	k__Bacteria|p__Firmicutes|c__Clostridia|o__Clostridiales|f__Lachnospiraceae|g__Dorea|s__Dorea_formicigenerans	-0.2	3.7e-12	4.64e-11
B1:PWY-6895	k__Bacteria|p__Firmicutes|c__Clostridia|o__Clostridiales|f__Clostridiaceae|g__Clostridium|s__Clostridium_hathewayi	0.2	3.8e-12	4.74e-11
B1:PWY-6897	k__Bacteria|p__Actinobacteria|c__Actinobacteria|o__Actinomycetales|f__Actinomycetaceae|g__Actinomyces|s__Actinomyces_viscosus	-0.2	3.8e-12	4.74e-11
B6:PYRIDOXSYN-PWY	k__Bacteria|p__Bacteroidetes|c__Bacteroidia|o__Bacteroidales|f__Bacteroidaceae|g__Bacteroides|s__Bacteroides_clarus	0.2	4e-12	4.97e-11
B6:PYRIDOXSYN-PWY	k__Bacteria|p__Firmicutes|c__Bacilli|o__Lactobacillales|f__Streptococcaceae|g__Streptococcus|s__Streptococcus_mitis_oralis_pneumoniae	-0.2	4.5e-12	5.58e-11
B9:1CMET2-PWY	k__Bacteria|p__Bacteroidetes|c__Bacteroidia|o__Bacteroidales|f__Porphyromonadaceae|g__Barnesiella|s__Barnesiella_intestinihominis	0.2	4.6e-12	5.69e-11
B6:PYRIDOXSYN-PWY	k__Bacteria|p__Proteobacteria|c__Deltaproteobacteria|o__Desulfovibrionales|f__Desulfovibrionaceae|g__Desulfovibrio|s__Desulfovibrio_desulfuricans	0.2	4.9e-12	6.04e-11
B6:PWY0-845	k__Bacteria|p__Firmicutes|c__Clostridia|o__Clostridiales|f__Ruminococcaceae|g__Anaerotruncus|s__Anaerotruncus_colihominis	0.2	5.4e-12	6.64e-11
B9:PWY-6612	k__Bacteria|p__Actinobacteria|c__Actinobacteria|o__Coriobacteriales|f__Coriobacteriaceae|g__Collinsella|s__Collinsella_aerofaciens	0.2	5.7e-12	6.97e-11
B6:PYRIDOXSYN-PWY	k__Bacteria|p__Firmicutes|c__Clostridia|o__Clostridiales|f__Ruminococcaceae|g__Anaerotruncus|s__Anaerotruncus_colihominis	0.2	5.7e-12	6.97e-11
B1:PWY-6891	k__Bacteria|p__Firmicutes|c__Clostridia|o__Clostridiales|f__Clostridiaceae|g__Clostridium|s__Clostridium_hathewayi	0.2	5.8e-12	7.08e-11
B2:PWY-6168	k__Bacteria|p__Actinobacteria|c__Actinobacteria|o__Actinomycetales|f__Actinomycetaceae|g__Actinomyces|s__Actinomyces_viscosus	-0.2	6.1e-12	7.4e-11
B6:PWY0-845	k__Bacteria|p__Proteobacteria|c__Betaproteobacteria|o__Burkholderiales|f__Oxalobacteraceae|g__Oxalobacter|s__Oxalobacter_formigenes	0.2	6.1e-12	7.4e-11
B9:PWY-6147	k__Bacteria|p__Firmicutes|c__Clostridia|o__Clostridiales|f__Peptostreptococcaceae|g__Peptostreptococcaceae_noname|s__Peptostreptococcaceae_noname_unclassified	0.2	6.3e-12	7.61e-11
B2:RIBOSYN2-PWY	k__Bacteria|p__Bacteroidetes|c__Bacteroidia|o__Bacteroidales|f__Porphyromonadaceae|g__Barnesiella|s__Barnesiella_intestinihominis	0.2	6.3e-12	7.61e-11
B9:PWY-7539	k__Bacteria|p__Firmicutes|c__Clostridia|o__Clostridiales|f__Lachnospiraceae|g__Anaerostipes|s__Anaerostipes_hadrus	0.2	7.1e-12	8.55e-11
B2:PWY-6167	k__Bacteria|p__Firmicutes|c__Bacilli|o__Lactobacillales|f__Streptococcaceae|g__Streptococcus|s__Streptococcus_mitis_oralis_pneumoniae	-0.2	7.6e-12	9.13e-11
B9:1CMET2-PWY	k__Bacteria|p__Actinobacteria|c__Actinobacteria|o__Coriobacteriales|f__Coriobacteriaceae|g__Eggerthella|s__Eggerthella_unclassified	0.2	8.8e-12	1.05e-10
B1:THISYN-PWY	k__Bacteria|p__Firmicutes|c__Clostridia|o__Clostridiales|f__Lachnospiraceae|g__Lachnospiraceae_noname|s__Lachnospiraceae_bacterium_7_1_58FAA	0.2	1e-11	1.19e-10
B1:PWY-7282	k__Bacteria|p__Firmicutes|c__Bacilli|o__Lactobacillales|f__Streptococcaceae|g__Streptococcus|s__Streptococcus_mitis_oralis_pneumoniae	-0.2	1.1e-11	1.31e-10
B2:PWY-6168	k__Bacteria|p__Firmicutes|c__Clostridia|o__Clostridiales|f__Clostridiaceae|g__Clostridium|s__Clostridium_bolteae	0.2	1.2e-11	1.42e-10
B2:RIBOSYN2-PWY	k__Bacteria|p__Firmicutes|c__Clostridia|o__Clostridiales|f__Lachnospiraceae|g__Butyrivibrio|s__Butyrivibrio_crossotus	0.2	1.2e-11	1.42e-10
B12:COBALSYN-PWY	k__Bacteria|p__Bacteroidetes|c__Bacteroidia|o__Bacteroidales|f__Rikenellaceae|g__Alistipes|s__Alistipes_senegalensis	-0.2	1.3e-11	1.53e-10
B6:PWY0-845	k__Bacteria|p__Firmicutes|c__Clostridia|o__Clostridiales|f__Lachnospiraceae|g__Dorea|s__Dorea_longicatena	-0.2	1.3e-11	1.53e-10
B2:RIBOSYN2-PWY	k__Bacteria|p__Actinobacteria|c__Actinobacteria|o__Actinomycetales|f__Actinomycetaceae|g__Actinomyces|s__Actinomyces_graevenitzii	-0.2	1.3e-11	1.53e-10
B2:RIBOSYN2-PWY	k__Bacteria|p__Bacteroidetes|c__Bacteroidia|o__Bacteroidales|f__Rikenellaceae|g__Alistipes|s__Alistipes_indistinctus	0.2	1.3e-11	1.53e-10
B9:PWY-3841	k__Bacteria|p__Firmicutes|c__Clostridia|o__Clostridiales|f__Lachnospiraceae|g__Dorea|s__Dorea_longicatena	-0.2	1.4e-11	1.63e-10
B9:PWY-6147	k__Archaea|p__Euryarchaeota|c__Methanobacteria|o__Methanobacteriales|f__Methanobacteriaceae|g__Methanosphaera|s__Methanosphaera_stadtmanae	0.2	1.4e-11	1.63e-10
B1:PWY-6897	k__Bacteria|p__Bacteroidetes|c__Bacteroidia|o__Bacteroidales|f__Porphyromonadaceae|g__Parabacteroides|s__Parabacteroides_unclassified	0.2	1.5e-11	1.74e-10
B6:PWY0-845	k__Bacteria|p__Bacteroidetes|c__Bacteroidia|o__Bacteroidales|f__Bacteroidaceae|g__Bacteroides|s__Bacteroides_clarus	0.2	1.5e-11	1.74e-10
B2:RIBOSYN2-PWY	k__Bacteria|p__Bacteroidetes|c__Bacteroidia|o__Bacteroidales|f__Bacteroidaceae|g__Bacteroides|s__Bacteroides_fragilis	0.2	1.5e-11	1.74e-10
B1:PWY-7282	k__Bacteria|p__Actinobacteria|c__Actinobacteria|o__Bifidobacteriales|f__Bifidobacteriaceae|g__Bifidobacterium|s__Bifidobacterium_adolescentis	-0.2	1.6e-11	1.85e-10
B6:PWY0-845	k__Bacteria|p__Actinobacteria|c__Actinobacteria|o__Bifidobacteriales|f__Bifidobacteriaceae|g__Bifidobacterium|s__Bifidobacterium_adolescentis	-0.2	1.6e-11	1.85e-10
B2:PWY-6167	k__Bacteria|p__Firmicutes|c__Clostridia|o__Clostridiales|f__Ruminococcaceae|g__Faecalibacterium|s__Faecalibacterium_prausnitzii	-0.2	1.7e-11	1.96e-10
B6:PWY-7204	k__Bacteria|p__Firmicutes|c__Clostridia|o__Clostridiales|f__Ruminococcaceae|g__Faecalibacterium|s__Faecalibacterium_prausnitzii	-0.2	1.8e-11	2.06e-10
B1:PWY-7282	k__Bacteria|p__Proteobacteria|c__Betaproteobacteria|o__Burkholderiales|f__Sutterellaceae|g__Sutterella|s__Sutterella_wadsworthensis	0.2	1.8e-11	2.06e-10
B5:PANTO-PWY	k__Bacteria|p__Actinobacteria|c__Actinobacteria|o__Bifidobacteriales|f__Bifidobacteriaceae|g__Bifidobacterium|s__Bifidobacterium_longum	-0.2	2.2e-11	2.51e-10
B2:RIBOSYN2-PWY	k__Bacteria|p__Bacteroidetes|c__Bacteroidia|o__Bacteroidales|f__Bacteroidaceae|g__Bacteroides|s__Bacteroides_vulgatus	0.2	2.2e-11	2.51e-10
B9:PWY-6147	k__Bacteria|p__Firmicutes|c__Clostridia|o__Clostridiales|f__Lachnospiraceae|g__Blautia|s__Ruminococcus_gnavus	-0.2	2.3e-11	2.61e-10
B1:PWY-6897	k__Bacteria|p__Firmicutes|c__Clostridia|o__Clostridiales|f__Lachnospiraceae|g__Blautia|s__Ruminococcus_gnavus	-0.2	2.4e-11	2.71e-10
B1:PWY-6897	k__Bacteria|p__Firmicutes|c__Clostridia|o__Clostridiales|f__Lachnospiraceae|g__Blautia|s__Ruminococcus_torques	-0.2	2.4e-11	2.71e-10
B6:PWY0-845	k__Bacteria|p__Firmicutes|c__Clostridia|o__Clostridiales|f__Clostridiaceae|g__Clostridium|s__Clostridium_bolteae	0.2	2.5e-11	2.81e-10
B6:PYRIDOXSYN-PWY	k__Bacteria|p__Firmicutes|c__Clostridia|o__Clostridiales|f__Clostridiaceae|g__Clostridium|s__Clostridium_bolteae	0.2	2.5e-11	2.81e-10
B7/B8/H:PWY-5005	k__Bacteria|p__Bacteroidetes|c__Bacteroidia|o__Bacteroidales|f__Bacteroidaceae|g__Bacteroides|s__Bacteroides_ovatus	0.2	2.6e-11	2.92e-10
B6:PYRIDOXSYN-PWY	k__Bacteria|p__Firmicutes|c__Clostridia|o__Clostridiales|f__Lachnospiraceae|g__Dorea|s__Dorea_longicatena	-0.2	2.8e-11	3.14e-10
B9:FOLSYN-PWY	k__Bacteria|p__Firmicutes|c__Clostridia|o__Clostridiales|f__Lachnospiraceae|g__Lachnospiraceae_noname|s__Lachnospiraceae_bacterium_5_1_63FAA	0.2	2.9e-11	3.24e-10
B9:PWY-3841	k__Bacteria|p__Firmicutes|c__Clostridia|o__Clostridiales|f__Lachnospiraceae|g__Blautia|s__Ruminococcus_gnavus	0.2	3e-11	3.34e-10
B9:PWY-3841	k__Bacteria|p__Firmicutes|c__Clostridia|o__Clostridiales|f__Clostridiales_noname|g__Flavonifractor|s__Flavonifractor_plautii	0.2	3.2e-11	3.56e-10
B9:1CMET2-PWY	k__Bacteria|p__Firmicutes|c__Clostridia|o__Clostridiales|f__Lachnospiraceae|g__Butyrivibrio|s__Butyrivibrio_crossotus	-0.19	3.7e-11	4.1e-10
B2:PWY-6167	k__Bacteria|p__Firmicutes|c__Clostridia|o__Clostridiales|f__Lachnospiraceae|g__Coprococcus|s__Coprococcus_catus	0.19	3.9e-11	4.31e-10
B1:PWY-7282	k__Bacteria|p__Firmicutes|c__Clostridia|o__Clostridiales|f__Clostridiaceae|g__Clostridium|s__Clostridium_hathewayi	0.19	3.9e-11	4.31e-10
B6:PWY0-845	k__Bacteria|p__Firmicutes|c__Clostridia|o__Clostridiales|f__Ruminococcaceae|g__Ruminococcus|s__Ruminococcus_sp_5_1_39BFAA	-0.19	4.3e-11	4.74e-10
B1:PWY-7282	k__Bacteria|p__Firmicutes|c__Clostridia|o__Clostridiales|f__Ruminococcaceae|g__Anaerotruncus|s__Anaerotruncus_colihominis	0.19	4.6e-11	5.05e-10
B1:PWY-7282	k__Bacteria|p__Bacteroidetes|c__Bacteroidia|o__Bacteroidales|f__Bacteroidaceae|g__Bacteroides|s__Bacteroides_clarus	0.19	4.7e-11	5.15e-10
B1:PWY-6897	k__Bacteria|p__Firmicutes|c__Bacilli|o__Lactobacillales|f__Streptococcaceae|g__Streptococcus|s__Streptococcus_gordonii	-0.19	4.8e-11	5.25e-10
B1:PWY-6897	k__Bacteria|p__Proteobacteria|c__Betaproteobacteria|o__Burkholderiales|f__Sutterellaceae|g__Parasutterella|s__Parasutterella_excrementihominis	0.19	5e-11	5.46e-10
B9:PWY-7539	k__Archaea|p__Euryarchaeota|c__Methanobacteria|o__Methanobacteriales|f__Methanobacteriaceae|g__Methanobrevibacter|s__Methanobrevibacter_unclassified	0.19	5.4e-11	5.86e-10
B1:THISYN-PWY	k__Bacteria|p__Firmicutes|c__Clostridia|o__Clostridiales|f__Ruminococcaceae|g__Subdoligranulum|s__Subdoligranulum_unclassified	0.19	5.4e-11	5.86e-10
B6:PWY0-845	k__Bacteria|p__Firmicutes|c__Bacilli|o__Lactobacillales|f__Carnobacteriaceae|g__Granulicatella|s__Granulicatella_unclassified	-0.19	5.7e-11	6.18e-10
B6:PYRIDOXSYN-PWY	k__Bacteria|p__Proteobacteria|c__Betaproteobacteria|o__Burkholderiales|f__Burkholderiales_noname|g__Burkholderiales_noname|s__Burkholderiales_bacterium_1_1_47	0.19	6e-11	6.49e-10
B6:PWY0-845	k__Bacteria|p__Proteobacteria|c__Deltaproteobacteria|o__Desulfovibrionales|f__Desulfovibrionaceae|g__Desulfovibrio|s__Desulfovibrio_desulfuricans	0.19	6.2e-11	6.69e-10
B6:PWY0-845	k__Bacteria|p__Proteobacteria|c__Betaproteobacteria|o__Burkholderiales|f__Burkholderiales_noname|g__Burkholderiales_noname|s__Burkholderiales_bacterium_1_1_47	0.19	6.3e-11	6.78e-10
B9:1CMET2-PWY	k__Bacteria|p__Firmicutes|c__Clostridia|o__Clostridiales|f__Clostridiales_noname|g__Flavonifractor|s__Flavonifractor_plautii	0.19	6.5e-11	6.98e-10
B9:1CMET2-PWY	k__Bacteria|p__Firmicutes|c__Clostridia|o__Clostridiales|f__Lachnospiraceae|g__Dorea|s__Dorea_formicigenerans	-0.19	7e-11	7.5e-10
B2:PWY-6167	k__Bacteria|p__Bacteroidetes|c__Bacteroidia|o__Bacteroidales|f__Bacteroidaceae|g__Bacteroides|s__Bacteroides_eggerthii	0.19	7.3e-11	7.8e-10
B7/B8/H:BIOTIN-BIOSYNTHESIS-PWY	k__Bacteria|p__Firmicutes|c__Negativicutes|o__Selenomonadales|f__Veillonellaceae|g__Veillonella|s__Veillonella_unclassified	0.19	7.5e-11	8e-10
B6:PYRIDOXSYN-PWY	k__Bacteria|p__Firmicutes|c__Bacilli|o__Lactobacillales|f__Carnobacteriaceae|g__Granulicatella|s__Granulicatella_unclassified	-0.19	7.6e-11	8.08e-10
B7/B8/H:PWY-6519	k__Bacteria|p__Firmicutes|c__Negativicutes|o__Selenomonadales|f__Veillonellaceae|g__Veillonella|s__Veillonella_unclassified	0.19	7.7e-11	8.17e-10
B2:RIBOSYN2-PWY	k__Bacteria|p__Bacteroidetes|c__Bacteroidia|o__Bacteroidales|f__Rikenellaceae|g__Alistipes|s__Alistipes_onderdonkii	0.19	8.5e-11	9e-10
B9:PWY-6147	k__Bacteria|p__Proteobacteria|c__Deltaproteobacteria|o__Desulfovibrionales|f__Desulfovibrionaceae|g__Desulfovibrio|s__Desulfovibrio_piger	0.19	8.6e-11	9.08e-10
B9:PWY-6612	k__Bacteria|p__Firmicutes|c__Clostridia|o__Clostridiales|f__Ruminococcaceae|g__Ruminococcus|s__Ruminococcus_sp_5_1_39BFAA	0.19	9.6e-11	1.01e-09
B1:PWY-7282	k__Bacteria|p__Proteobacteria|c__Betaproteobacteria|o__Burkholderiales|f__Burkholderiales_noname|g__Burkholderiales_noname|s__Burkholderiales_bacterium_1_1_47	0.19	1.1e-10	1.16e-09
B7/B8/H:BIOTIN-BIOSYNTHESIS-PWY	k__Bacteria|p__Firmicutes|c__Clostridia|o__Clostridiales|f__Ruminococcaceae|g__Ruminococcus|s__Ruminococcus_sp_5_1_39BFAA	-0.19	1.2e-10	1.25e-09
B12:COBALSYN-PWY	k__Bacteria|p__Firmicutes|c__Clostridia|o__Clostridiales|f__Eubacteriaceae|g__Eubacterium|s__Eubacterium_ramulus	0.19	1.2e-10	1.25e-09
B2:PWY-6167	k__Bacteria|p__Firmicutes|c__Bacilli|o__Lactobacillales|f__Streptococcaceae|g__Streptococcus|s__Streptococcus_sanguinis	-0.19	1.2e-10	1.25e-09
B1:PWY-6897	k__Bacteria|p__Actinobacteria|c__Actinobacteria|o__Coriobacteriales|f__Coriobacteriaceae|g__Eggerthella|s__Eggerthella_unclassified	-0.19	1.2e-10	1.25e-09
B6:PYRIDOXSYN-PWY	k__Bacteria|p__Firmicutes|c__Clostridia|o__Clostridiales|f__Lachnospiraceae|g__Coprococcus|s__Coprococcus_comes	-0.19	1.2e-10	1.25e-09
B9:PWY-3841	k__Bacteria|p__Firmicutes|c__Clostridia|o__Clostridiales|f__Ruminococcaceae|g__Subdoligranulum|s__Subdoligranulum_unclassified	-0.19	1.3e-10	1.34e-09
B1:PWY-7357	k__Bacteria|p__Bacteroidetes|c__Bacteroidia|o__Bacteroidales|f__Porphyromonadaceae|g__Barnesiella|s__Barnesiella_intestinihominis	-0.19	1.3e-10	1.34e-09
B1:PWY-7357	k__Bacteria|p__Firmicutes|c__Clostridia|o__Clostridiales|f__Lachnospiraceae|g__Dorea|s__Dorea_formicigenerans	0.19	1.3e-10	1.34e-09
B2:RIBOSYN2-PWY	k__Bacteria|p__Bacteroidetes|c__Bacteroidia|o__Bacteroidales|f__Bacteroidaceae|g__Bacteroides|s__Bacteroides_uniformis	0.19	1.3e-10	1.34e-09
B9:PWY-3841	k__Bacteria|p__Bacteroidetes|c__Bacteroidia|o__Bacteroidales|f__Bacteroidaceae|g__Bacteroides|s__Bacteroides_vulgatus	0.19	1.4e-10	1.44e-09
B9:PWY-6147	k__Bacteria|p__Bacteroidetes|c__Bacteroidia|o__Bacteroidales|f__Bacteroidaceae|g__Bacteroides|s__Bacteroides_ovatus	-0.19	1.5e-10	1.53e-09
B2:PWY-6167	k__Bacteria|p__Firmicutes|c__Clostridia|o__Clostridiales|f__Clostridiales_noname|g__Flavonifractor|s__Flavonifractor_plautii	-0.19	1.5e-10	1.53e-09
B2:PWY-6168	k__Bacteria|p__Bacteroidetes|c__Bacteroidia|o__Bacteroidales|f__Rikenellaceae|g__Alistipes|s__Alistipes_indistinctus	0.19	1.5e-10	1.53e-09
B7/B8/H:PWY-6519	k__Bacteria|p__Firmicutes|c__Clostridia|o__Clostridiales|f__Ruminococcaceae|g__Ruminococcus|s__Ruminococcus_sp_5_1_39BFAA	-0.19	1.5e-10	1.53e-09
B6:PWY-7204	k__Bacteria|p__Firmicutes|c__Clostridia|o__Clostridiales|f__Ruminococcaceae|g__Ruminococcus|s__Ruminococcus_sp_5_1_39BFAA	-0.19	1.6e-10	1.63e-09
B9:PWY-3841	k__Bacteria|p__Firmicutes|c__Clostridia|o__Clostridiales|f__Peptostreptococcaceae|g__Peptostreptococcaceae_noname|s__Peptostreptococcaceae_noname_unclassified	-0.19	1.8e-10	1.82e-09
B7/B8/H:PWY-6519	k__Bacteria|p__Firmicutes|c__Negativicutes|o__Selenomonadales|f__Veillonellaceae|g__Veillonella|s__Veillonella_atypica	0.19	1.8e-10	1.82e-09
B7/B8/H:PWY-6519	k__Bacteria|p__Firmicutes|c__Negativicutes|o__Selenomonadales|f__Veillonellaceae|g__Veillonella|s__Veillonella_dispar	0.19	1.9e-10	1.92e-09
B7/B8/H:BIOTIN-BIOSYNTHESIS-PWY	k__Bacteria|p__Firmicutes|c__Negativicutes|o__Selenomonadales|f__Veillonellaceae|g__Veillonella|s__Veillonella_atypica	0.19	2e-10	1.99e-09
B7/B8/H:BIOTIN-BIOSYNTHESIS-PWY	k__Bacteria|p__Firmicutes|c__Negativicutes|o__Selenomonadales|f__Veillonellaceae|g__Veillonella|s__Veillonella_dispar	0.19	2e-10	1.99e-09
B5:PANTO-PWY	k__Bacteria|p__Actinobacteria|c__Actinobacteria|o__Bifidobacteriales|f__Bifidobacteriaceae|g__Bifidobacterium|s__Bifidobacterium_bifidum	-0.19	2e-10	1.99e-09
B2:PWY-6168	k__Bacteria|p__Firmicutes|c__Bacilli|o__Lactobacillales|f__Streptococcaceae|g__Streptococcus|s__Streptococcus_parasanguinis	-0.19	2e-10	1.99e-09
B1:PWY-7357	k__Bacteria|p__Firmicutes|c__Erysipelotrichia|o__Erysipelotrichales|f__Erysipelotrichaceae|g__Erysipelotrichaceae_noname|s__Eubacterium_biforme	0.19	2e-10	1.99e-09
B6:PWY0-845	k__Bacteria|p__Proteobacteria|c__Gammaproteobacteria|o__Enterobacteriales|f__Enterobacteriaceae|g__Escherichia|s__Escherichia_coli	0.19	2e-10	1.99e-09
B6:PYRIDOXSYN-PWY	k__Bacteria|p__Bacteroidetes|c__Bacteroidia|o__Bacteroidales|f__Bacteroidaceae|g__Bacteroides|s__Bacteroides_stercoris	0.19	2.2e-10	2.18e-09
B6:PYRIDOXSYN-PWY	k__Bacteria|p__Firmicutes|c__Clostridia|o__Clostridiales|f__Eubacteriaceae|g__Eubacterium|s__Eubacterium_eligens	0.19	2.2e-10	2.18e-09
B1:PWY-6897	k__Bacteria|p__Proteobacteria|c__Deltaproteobacteria|o__Desulfovibrionales|f__Desulfovibrionaceae|g__Desulfovibrio|s__Desulfovibrio_piger	0.19	2.3e-10	2.27e-09
B2:RIBOSYN2-PWY	k__Bacteria|p__Bacteroidetes|c__Bacteroidia|o__Bacteroidales|f__Rikenellaceae|g__Alistipes|s__Alistipes_putredinis	0.19	2.3e-10	2.27e-09
B1:THISYN-PWY	k__Bacteria|p__Bacteroidetes|c__Bacteroidia|o__Bacteroidales|f__Porphyromonadaceae|g__Barnesiella|s__Barnesiella_intestinihominis	0.19	2.3e-10	2.27e-09
B1:PWY-7282	k__Bacteria|p__Firmicutes|c__Bacilli|o__Lactobacillales|f__Streptococcaceae|g__Streptococcus|s__Streptococcus_salivarius	-0.19	2.4e-10	2.36e-09
B9:PWY-6612	k__Bacteria|p__Firmicutes|c__Clostridia|o__Clostridiales|f__Lachnospiraceae|g__Lachnospiraceae_noname|s__Lachnospiraceae_bacterium_5_1_63FAA	0.19	2.9e-10	2.84e-09
B6:PYRIDOXSYN-PWY	k__Bacteria|p__Bacteroidetes|c__Bacteroidia|o__Bacteroidales|f__Porphyromonadaceae|g__Parabacteroides|s__Parabacteroides_goldsteinii	0.19	2.9e-10	2.84e-09
B1:PWY-6897	k__Bacteria|p__Actinobacteria|c__Actinobacteria|o__Actinomycetales|f__Actinomycetaceae|g__Actinomyces|s__Actinomyces_graevenitzii	-0.19	3e-10	2.94e-09
B5:PANTO-PWY	k__Bacteria|p__Firmicutes|c__Clostridia|o__Clostridiales|f__Lachnospiraceae|g__Blautia|s__Ruminococcus_obeum	0.18	3.5e-10	3.42e-09
B9:PWY-3841	k__Bacteria|p__Bacteroidetes|c__Bacteroidia|o__Bacteroidales|f__Porphyromonadaceae|g__Barnesiella|s__Barnesiella_intestinihominis	0.18	3.7e-10	3.61e-09
B9:1CMET2-PWY	k__Bacteria|p__Firmicutes|c__Clostridia|o__Clostridiales|f__Lachnospiraceae|g__Coprococcus|s__Coprococcus_comes	-0.18	3.9e-10	3.78e-09
B2:RIBOSYN2-PWY	k__Bacteria|p__Bacteroidetes|c__Bacteroidia|o__Bacteroidales|f__Porphyromonadaceae|g__Parabacteroides|s__Parabacteroides_distasonis	0.18	3.9e-10	3.78e-09
B9:1CMET2-PWY	k__Archaea|p__Euryarchaeota|c__Methanobacteria|o__Methanobacteriales|f__Methanobacteriaceae|g__Methanobrevibacter|s__Methanobrevibacter_unclassified	-0.18	4e-10	3.87e-09
B1:PWY-7282	k__Bacteria|p__Firmicutes|c__Clostridia|o__Clostridiales|f__Lachnospiraceae|g__Dorea|s__Dorea_longicatena	-0.18	4.1e-10	3.96e-09
B2:PWY-6167	k__Bacteria|p__Bacteroidetes|c__Bacteroidia|o__Bacteroidales|f__Rikenellaceae|g__Alistipes|s__Alistipes_shahii	0.18	4.4e-10	4.23e-09
B1:PWY-7282	k__Bacteria|p__Firmicutes|c__Bacilli|o__Lactobacillales|f__Carnobacteriaceae|g__Granulicatella|s__Granulicatella_unclassified	-0.18	4.4e-10	4.23e-09
B6:PWY0-845	k__Bacteria|p__Bacteroidetes|c__Bacteroidia|o__Bacteroidales|f__Bacteroidaceae|g__Bacteroides|s__Bacteroides_stercoris	0.18	4.5e-10	4.32e-09
B6:PWY0-845	k__Bacteria|p__Firmicutes|c__Clostridia|o__Clostridiales|f__Lachnospiraceae|g__Coprococcus|s__Coprococcus_comes	-0.18	4.7e-10	4.5e-09
B2:RIBOSYN2-PWY	k__Bacteria|p__Proteobacteria|c__Deltaproteobacteria|o__Desulfovibrionales|f__Desulfovibrionaceae|g__Bilophila|s__Bilophila_wadsworthia	0.18	4.8e-10	4.59e-09
B1:PWY-6897	k__Bacteria|p__Firmicutes|c__Clostridia|o__Clostridiales|f__Clostridiales_noname|g__Pseudoflavonifractor|s__Pseudoflavonifractor_capillosus	0.18	5.2e-10	4.96e-09
B9:1CMET2-PWY	k__Bacteria|p__Firmicutes|c__Clostridia|o__Clostridiales|f__Lachnospiraceae|g__Blautia|s__Ruminococcus_gnavus	0.18	5.3e-10	5.05e-09
B1:PWY-7282	k__Bacteria|p__Bacteroidetes|c__Bacteroidia|o__Bacteroidales|f__Rikenellaceae|g__Alistipes|s__Alistipes_sp_AP11	0.18	5.4e-10	5.13e-09
C:PWY-6415	k__Bacteria|p__Bacteroidetes|c__Bacteroidia|o__Bacteroidales|f__Porphyromonadaceae|g__Barnesiella|s__Barnesiella_intestinihominis	0.18	5.9e-10	5.59e-09
B1:THISYN-PWY	k__Bacteria|p__Bacteroidetes|c__Bacteroidia|o__Bacteroidales|f__Bacteroidaceae|g__Bacteroides|s__Bacteroides_xylanisolvens	0.18	5.9e-10	5.59e-09
B2:PWY-6168	k__Bacteria|p__Proteobacteria|c__Betaproteobacteria|o__Burkholderiales|f__Oxalobacteraceae|g__Oxalobacter|s__Oxalobacter_formigenes	0.18	6.7e-10	6.32e-09
C:PWY-6415	k__Bacteria|p__Bacteroidetes|c__Bacteroidia|o__Bacteroidales|f__Rikenellaceae|g__Alistipes|s__Alistipes_putredinis	0.18	6.7e-10	6.32e-09
B9:PWY-6147	k__Bacteria|p__Firmicutes|c__Negativicutes|o__Selenomonadales|f__Veillonellaceae|g__Dialister|s__Dialister_invisus	-0.18	7.9e-10	7.43e-09
B9:1CMET2-PWY	k__Bacteria|p__Firmicutes|c__Clostridia|o__Clostridiales|f__Ruminococcaceae|g__Subdoligranulum|s__Subdoligranulum_unclassified	-0.18	8.1e-10	7.61e-09
B2:PWY-6168	k__Bacteria|p__Firmicutes|c__Clostridia|o__Clostridiales|f__Clostridiales_noname|g__Pseudoflavonifractor|s__Pseudoflavonifractor_capillosus	0.18	8.2e-10	7.68e-09
B12:COBALSYN-PWY	k__Bacteria|p__Bacteroidetes|c__Bacteroidia|o__Bacteroidales|f__Rikenellaceae|g__Alistipes|s__Alistipes_indistinctus	-0.18	8.4e-10	7.86e-09
B6:PWY0-845	k__Bacteria|p__Firmicutes|c__Clostridia|o__Clostridiales|f__Eubacteriaceae|g__Eubacterium|s__Eubacterium_eligens	0.18	1e-09	9.31e-09
B1:THISYN-PWY	k__Bacteria|p__Bacteroidetes|c__Bacteroidia|o__Bacteroidales|f__Rikenellaceae|g__Alistipes|s__Alistipes_shahii	0.18	1e-09	9.31e-09
B9:FOLSYN-PWY	k__Bacteria|p__Firmicutes|c__Clostridia|o__Clostridiales|f__Ruminococcaceae|g__Ruminococcus|s__Ruminococcus_sp_5_1_39BFAA	0.18	1.2e-09	1.11e-08
B1:PWY-7282	k__Bacteria|p__Firmicutes|c__Clostridia|o__Clostridiales|f__Clostridiaceae|g__Clostridium|s__Clostridium_bolteae	0.18	1.2e-09	1.11e-08
B1:PWY-7282	k__Bacteria|p__Proteobacteria|c__Deltaproteobacteria|o__Desulfovibrionales|f__Desulfovibrionaceae|g__Desulfovibrio|s__Desulfovibrio_desulfuricans	0.18	1.2e-09	1.11e-08
B1:PWY-6897	k__Bacteria|p__Firmicutes|c__Bacilli|o__Lactobacillales|f__Carnobacteriaceae|g__Granulicatella|s__Granulicatella_unclassified	-0.18	1.3e-09	1.2e-08
B2:RIBOSYN2-PWY	k__Bacteria|p__Firmicutes|c__Bacilli|o__Lactobacillales|f__Streptococcaceae|g__Streptococcus|s__Streptococcus_mitis_oralis_pneumoniae	-0.18	1.3e-09	1.2e-08
B2:PWY-6167	k__Bacteria|p__Firmicutes|c__Clostridia|o__Clostridiales|f__Eubacteriaceae|g__Eubacterium|s__Eubacterium_ramulus	-0.18	1.4e-09	1.29e-08
B9:PWY-7539	k__Bacteria|p__Bacteroidetes|c__Bacteroidia|o__Bacteroidales|f__Rikenellaceae|g__Alistipes|s__Alistipes_putredinis	0.18	1.7e-09	1.56e-08
B9:PWY-7539	k__Bacteria|p__Bacteroidetes|c__Bacteroidia|o__Bacteroidales|f__Rikenellaceae|g__Alistipes|s__Alistipes_shahii	0.18	1.8e-09	1.65e-08
B12:COBALSYN-PWY	k__Bacteria|p__Proteobacteria|c__Betaproteobacteria|o__Burkholderiales|f__Oxalobacteraceae|g__Oxalobacter|s__Oxalobacter_formigenes	-0.18	1.9e-09	1.74e-08
B7/B8/H:PWY-5005	k__Bacteria|p__Firmicutes|c__Erysipelotrichia|o__Erysipelotrichales|f__Erysipelotrichaceae|g__Erysipelotrichaceae_noname|s__Eubacterium_cylindroides	-0.18	1.9e-09	1.74e-08
B1:PWY-7282	k__Bacteria|p__Proteobacteria|c__Betaproteobacteria|o__Burkholderiales|f__Oxalobacteraceae|g__Oxalobacter|s__Oxalobacter_formigenes	0.18	2e-09	1.82e-08
B1:PWY-7357	k__Bacteria|p__Bacteroidetes|c__Bacteroidia|o__Bacteroidales|f__Rikenellaceae|g__Alistipes|s__Alistipes_shahii	-0.18	2e-09	1.82e-08
B1:PWY-7357	k__Bacteria|p__Proteobacteria|c__Betaproteobacteria|o__Burkholderiales|f__Oxalobacteraceae|g__Oxalobacter|s__Oxalobacter_formigenes	-0.18	2.1e-09	1.91e-08
B12:COBALSYN-PWY	k__Bacteria|p__Bacteroidetes|c__Bacteroidia|o__Bacteroidales|f__Bacteroidales_noname|g__Bacteroidales_noname|s__Bacteroidales_bacterium_ph8	-0.18	2.2e-09	1.99e-08
B5:PANTO-PWY	k__Bacteria|p__Actinobacteria|c__Actinobacteria|o__Bifidobacteriales|f__Bifidobacteriaceae|g__Bifidobacterium|s__Bifidobacterium_dentium	-0.18	2.2e-09	1.99e-08
B1:PWY-6897	k__Bacteria|p__Actinobacteria|c__Actinobacteria|o__Coriobacteriales|f__Coriobacteriaceae|g__Adlercreutzia|s__Adlercreutzia_equolifaciens	-0.18	2.2e-09	1.99e-08
B2:RIBOSYN2-PWY	k__Bacteria|p__Firmicutes|c__Clostridia|o__Clostridiales|f__Ruminococcaceae|g__Faecalibacterium|s__Faecalibacterium_prausnitzii	-0.18	2.3e-09	2.07e-08
B1:PWY-7357	k__Bacteria|p__Bacteroidetes|c__Bacteroidia|o__Bacteroidales|f__Rikenellaceae|g__Alistipes|s__Alistipes_onderdonkii	-0.18	2.5e-09	2.25e-08
B1:PWY-6897	k__Bacteria|p__Firmicutes|c__Clostridia|o__Clostridiales|f__Lachnospiraceae|g__Butyrivibrio|s__Butyrivibrio_crossotus	0.18	2.6e-09	2.32e-08
B1:PWY-7282	k__Bacteria|p__Bacteroidetes|c__Bacteroidia|o__Bacteroidales|f__Bacteroidaceae|g__Bacteroides|s__Bacteroides_stercoris	0.18	2.6e-09	2.32e-08
B1:PWY-7357	k__Bacteria|p__Firmicutes|c__Clostridia|o__Clostridiales|f__Lachnospiraceae|g__Lachnospiraceae_noname|s__Lachnospiraceae_bacterium_3_1_57FAA_CT1	-0.18	2.6e-09	2.32e-08
B1:THISYN-PWY	k__Bacteria|p__Bacteroidetes|c__Bacteroidia|o__Bacteroidales|f__Rikenellaceae|g__Alistipes|s__Alistipes_senegalensis	0.18	2.6e-09	2.32e-08
B6:PWY0-845	k__Bacteria|p__Bacteroidetes|c__Bacteroidia|o__Bacteroidales|f__Porphyromonadaceae|g__Parabacteroides|s__Parabacteroides_goldsteinii	0.18	2.7e-09	2.4e-08
B9:PWY-6147	k__Bacteria|p__Firmicutes|c__Bacilli|o__Lactobacillales|f__Streptococcaceae|g__Streptococcus|s__Streptococcus_thermophilus	-0.18	2.9e-09	2.58e-08
B1:THISYN-PWY	k__Bacteria|p__Firmicutes|c__Clostridia|o__Clostridiales|f__Clostridiaceae|g__Clostridium|s__Clostridium_hathewayi	0.17	3.1e-09	2.75e-08
B2:PWY-6168	k__Bacteria|p__Firmicutes|c__Erysipelotrichia|o__Erysipelotrichales|f__Erysipelotrichaceae|g__Erysipelotrichaceae_noname|s__Eubacterium_biforme	-0.17	3.2e-09	2.83e-08
B2:PWY-6167	k__Bacteria|p__Firmicutes|c__Clostridia|o__Clostridiales|f__Ruminococcaceae|g__Ruminococcus|s__Ruminococcus_bromii	0.17	3.3e-09	2.91e-08
B9:PWY-6612	k__Bacteria|p__Firmicutes|c__Clostridia|o__Clostridiales|f__Lachnospiraceae|g__Blautia|s__Ruminococcus_torques	0.17	3.3e-09	2.91e-08
B1:THISYNARA-PWY	k__Bacteria|p__Verrucomicrobia|c__Verrucomicrobiae|o__Verrucomicrobiales|f__Verrucomicrobiaceae|g__Akkermansia|s__Akkermansia_muciniphila	-0.17	3.4e-09	2.99e-08
B7/B8/H:BIOTIN-BIOSYNTHESIS-PWY	k__Bacteria|p__Firmicutes|c__Clostridia|o__Clostridiales|f__Eubacteriaceae|g__Eubacterium|s__Eubacterium_hallii	-0.17	3.8e-09	3.34e-08
B9:1CMET2-PWY	k__Bacteria|p__Actinobacteria|c__Actinobacteria|o__Bifidobacteriales|f__Bifidobacteriaceae|g__Bifidobacterium|s__Bifidobacterium_adolescentis	-0.17	3.9e-09	3.41e-08
B5:PANTO-PWY	k__Bacteria|p__Firmicutes|c__Clostridia|o__Clostridiales|f__Lachnospiraceae|g__Lachnospiraceae_noname|s__Lachnospiraceae_bacterium_3_1_46FAA	0.17	3.9e-09	3.41e-08
B7/B8/H:PWY-6519	k__Bacteria|p__Firmicutes|c__Clostridia|o__Clostridiales|f__Eubacteriaceae|g__Eubacterium|s__Eubacterium_hallii	-0.17	4.1e-09	3.58e-08
B12:COBALSYN-PWY	k__Bacteria|p__Bacteroidetes|c__Bacteroidia|o__Bacteroidales|f__Prevotellaceae|g__Prevotella|s__Prevotella_copri	-0.17	4.3e-09	3.75e-08
B12:COBALSYN-PWY	k__Bacteria|p__Bacteroidetes|c__Bacteroidia|o__Bacteroidales|f__Porphyromonadaceae|g__Parabacteroides|s__Parabacteroides_goldsteinii	-0.17	4.5e-09	3.92e-08
B9:PWY-6147	k__Bacteria|p__Firmicutes|c__Erysipelotrichia|o__Erysipelotrichales|f__Erysipelotrichaceae|g__Coprobacillus|s__Coprobacillus_unclassified	-0.17	4.6e-09	4e-08
B2:PWY-6167	k__Bacteria|p__Bacteroidetes|c__Bacteroidia|o__Bacteroidales|f__Rikenellaceae|g__Alistipes|s__Alistipes_indistinctus	0.17	4.9e-09	4.24e-08
B1:THISYN-PWY	k__Bacteria|p__Firmicutes|c__Clostridia|o__Clostridiales|f__Lachnospiraceae|g__Butyrivibrio|s__Butyrivibrio_crossotus	0.17	4.9e-09	4.24e-08
B9:PWY-6147	k__Bacteria|p__Bacteroidetes|c__Bacteroidia|o__Bacteroidales|f__Bacteroidaceae|g__Bacteroides|s__Bacteroides_uniformis	-0.17	5e-09	4.32e-08
B9:1CMET2-PWY	k__Bacteria|p__Firmicutes|c__Clostridia|o__Clostridiales|f__Lachnospiraceae|g__Blautia|s__Ruminococcus_obeum	-0.17	5.7e-09	4.91e-08
B2:RIBOSYN2-PWY	k__Archaea|p__Euryarchaeota|c__Methanobacteria|o__Methanobacteriales|f__Methanobacteriaceae|g__Methanosphaera|s__Methanosphaera_stadtmanae	0.17	5.7e-09	4.91e-08
B2:PWY-6168	k__Bacteria|p__Firmicutes|c__Clostridia|o__Clostridiales|f__Peptostreptococcaceae|g__Peptostreptococcaceae_noname|s__Peptostreptococcaceae_noname_unclassified	-0.17	5.9e-09	5.06e-08
B1:PWY-6895	k__Bacteria|p__Firmicutes|c__Erysipelotrichia|o__Erysipelotrichales|f__Erysipelotrichaceae|g__Erysipelotrichaceae_noname|s__Erysipelotrichaceae_bacterium_2_2_44A	0.17	5.9e-09	5.06e-08
B9:PWY-6147	k__Bacteria|p__Bacteroidetes|c__Bacteroidia|o__Bacteroidales|f__Bacteroidaceae|g__Bacteroides|s__Bacteroides_thetaiotaomicron	-0.17	6.2e-09	5.3e-08
B1:PWY-6891	k__Bacteria|p__Firmicutes|c__Erysipelotrichia|o__Erysipelotrichales|f__Erysipelotrichaceae|g__Erysipelotrichaceae_noname|s__Erysipelotrichaceae_bacterium_2_2_44A	0.17	6.2e-09	5.3e-08
B6:PWY-7204	k__Bacteria|p__Firmicutes|c__Clostridia|o__Clostridiales|f__Eubacteriaceae|g__Eubacterium|s__Eubacterium_ramulus	-0.17	6.3e-09	5.36e-08
B2:RIBOSYN2-PWY	k__Bacteria|p__Firmicutes|c__Negativicutes|o__Selenomonadales|f__Acidaminococcaceae|g__Phascolarctobacterium|s__Phascolarctobacterium_succinatutens	-0.17	6.3e-09	5.36e-08
B2:PWY-6167	k__Bacteria|p__Firmicutes|c__Erysipelotrichia|o__Erysipelotrichales|f__Erysipelotrichaceae|g__Erysipelotrichaceae_noname|s__Eubacterium_cylindroides	0.17	7.5e-09	6.37e-08
C:PWY-6415	k__Bacteria|p__Proteobacteria|c__Deltaproteobacteria|o__Desulfovibrionales|f__Desulfovibrionaceae|g__Bilophila|s__Bilophila_wadsworthia	0.17	8e-09	6.77e-08
B1:PWY-6897	k__Bacteria|p__Proteobacteria|c__Deltaproteobacteria|o__Desulfovibrionales|f__Desulfovibrionaceae|g__Desulfovibrio|s__Desulfovibrio_desulfuricans	0.17	8e-09	6.77e-08
B9:PWY-7539	k__Bacteria|p__Bacteroidetes|c__Bacteroidia|o__Bacteroidales|f__Bacteroidaceae|g__Bacteroides|s__Bacteroides_caccae	0.17	8.4e-09	7.1e-08
B2:PWY-6168	k__Bacteria|p__Firmicutes|c__Clostridia|o__Clostridiales|f__Lachnospiraceae|g__Dorea|s__Dorea_formicigenerans	-0.17	8.5e-09	7.17e-08
C:PWY-6415	k__Bacteria|p__Proteobacteria|c__Betaproteobacteria|o__Burkholderiales|f__Oxalobacteraceae|g__Oxalobacter|s__Oxalobacter_formigenes	0.17	8.6e-09	7.22e-08
B2:RIBOSYN2-PWY	k__Bacteria|p__Actinobacteria|c__Actinobacteria|o__Coriobacteriales|f__Coriobacteriaceae|g__Collinsella|s__Collinsella_aerofaciens	-0.17	8.6e-09	7.22e-08
B1:THISYN-PWY	k__Bacteria|p__Firmicutes|c__Clostridia|o__Clostridiales|f__Lachnospiraceae|g__Lachnospiraceae_noname|s__Lachnospiraceae_bacterium_3_1_57FAA_CT1	0.17	8.6e-09	7.22e-08
B9:PWY-3841	k__Bacteria|p__Firmicutes|c__Clostridia|o__Clostridiales|f__Lachnospiraceae|g__Dorea|s__Dorea_formicigenerans	-0.17	8.7e-09	7.29e-08
B1:PWY-6897	k__Bacteria|p__Firmicutes|c__Bacilli|o__Lactobacillales|f__Streptococcaceae|g__Streptococcus|s__Streptococcus_thermophilus	-0.17	8.8e-09	7.36e-08
B2:PWY-6168	k__Bacteria|p__Firmicutes|c__Bacilli|o__Lactobacillales|f__Streptococcaceae|g__Streptococcus|s__Streptococcus_sanguinis	-0.17	9e-09	7.48e-08
B1:PWY-6891	k__Bacteria|p__Firmicutes|c__Bacilli|o__Lactobacillales|f__Streptococcaceae|g__Streptococcus|s__Streptococcus_anginosus	0.17	9e-09	7.48e-08
B1:PWY-7357	k__Bacteria|p__Bacteroidetes|c__Bacteroidia|o__Bacteroidales|f__Rikenellaceae|g__Alistipes|s__Alistipes_sp_AP11	-0.17	9e-09	7.48e-08
B7/B8/H:PWY-6519	k__Bacteria|p__Firmicutes|c__Bacilli|o__Lactobacillales|f__Streptococcaceae|g__Streptococcus|s__Streptococcus_anginosus	0.17	9.2e-09	7.64e-08
B7/B8/H:BIOTIN-BIOSYNTHESIS-PWY	k__Bacteria|p__Firmicutes|c__Bacilli|o__Lactobacillales|f__Streptococcaceae|g__Streptococcus|s__Streptococcus_anginosus	0.17	9.7e-09	8.04e-08
B1:PWY-7282	k__Bacteria|p__Firmicutes|c__Clostridia|o__Clostridiales|f__Eubacteriaceae|g__Eubacterium|s__Eubacterium_eligens	0.17	1e-08	8.27e-08
B9:FOLSYN-PWY	k__Bacteria|p__Actinobacteria|c__Actinobacteria|o__Coriobacteriales|f__Coriobacteriaceae|g__Collinsella|s__Collinsella_aerofaciens	0.17	1.1e-08	9.02e-08
B2:PWY-6168	k__Bacteria|p__Proteobacteria|c__Gammaproteobacteria|o__Enterobacteriales|f__Enterobacteriaceae|g__Escherichia|s__Escherichia_coli	0.17	1.1e-08	9.02e-08
B1:PWY-6897	k__Bacteria|p__Bacteroidetes|c__Bacteroidia|o__Bacteroidales|f__Bacteroidaceae|g__Bacteroides|s__Bacteroides_fragilis	0.17	1.1e-08	9.02e-08
B2:RIBOSYN2-PWY	k__Bacteria|p__Firmicutes|c__Clostridia|o__Clostridiales|f__Clostridiales_noname|g__Pseudoflavonifractor|s__Pseudoflavonifractor_capillosus	0.17	1.1e-08	9.02e-08
B1:THISYN-PWY	k__Bacteria|p__Bacteroidetes|c__Bacteroidia|o__Bacteroidales|f__Bacteroidales_noname|g__Bacteroidales_noname|s__Bacteroidales_bacterium_ph8	0.17	1.1e-08	9.02e-08
B9:PWY-3841	k__Bacteria|p__Firmicutes|c__Erysipelotrichia|o__Erysipelotrichales|f__Erysipelotrichaceae|g__Turicibacter|s__Turicibacter_unclassified	-0.17	1.2e-08	9.75e-08
B9:PWY-6147	k__Bacteria|p__Actinobacteria|c__Actinobacteria|o__Coriobacteriales|f__Coriobacteriaceae|g__Gordonibacter|s__Gordonibacter_pamelaeae	-0.17	1.2e-08	9.75e-08
B2:PWY-6167	k__Bacteria|p__Firmicutes|c__Erysipelotrichia|o__Erysipelotrichales|f__Erysipelotrichaceae|g__Erysipelotrichaceae_noname|s__Eubacterium_biforme	0.17	1.2e-08	9.75e-08
B1:PWY-6897	k__Bacteria|p__Actinobacteria|c__Actinobacteria|o__Bifidobacteriales|f__Bifidobacteriaceae|g__Bifidobacterium|s__Bifidobacterium_longum	-0.17	1.2e-08	9.75e-08
B2:RIBOSYN2-PWY	k__Bacteria|p__Bacteroidetes|c__Bacteroidia|o__Bacteroidales|f__Bacteroidaceae|g__Bacteroides|s__Bacteroides_cellulosilyticus	0.17	1.2e-08	9.75e-08
B9:1CMET2-PWY	k__Bacteria|p__Proteobacteria|c__Betaproteobacteria|o__Burkholderiales|f__Sutterellaceae|g__Parasutterella|s__Parasutterella_excrementihominis	0.17	1.3e-08	1.05e-07
B12:COBALSYN-PWY	k__Bacteria|p__Bacteroidetes|c__Bacteroidia|o__Bacteroidales|f__Rikenellaceae|g__Alistipes|s__Alistipes_sp_AP11	-0.17	1.3e-08	1.05e-07
B9:PWY-3841	k__Bacteria|p__Firmicutes|c__Erysipelotrichia|o__Erysipelotrichales|f__Erysipelotrichaceae|g__Turicibacter|s__Turicibacter_sanguinis	-0.17	1.3e-08	1.05e-07
B2:PWY-6168	k__Bacteria|p__Firmicutes|c__Clostridia|o__Clostridiales|f__Lachnospiraceae|g__Lachnospiraceae_noname|s__Lachnospiraceae_bacterium_3_1_46FAA	0.17	1.3e-08	1.05e-07
B1:PWY-6897	k__Bacteria|p__Bacteroidetes|c__Bacteroidia|o__Bacteroidales|f__Bacteroidaceae|g__Bacteroides|s__Bacteroides_cellulosilyticus	0.17	1.3e-08	1.05e-07
B2:RIBOSYN2-PWY	k__Bacteria|p__Firmicutes|c__Bacilli|o__Lactobacillales|f__Carnobacteriaceae|g__Granulicatella|s__Granulicatella_unclassified	-0.17	1.3e-08	1.05e-07
B9:PWY-6147	k__Bacteria|p__Firmicutes|c__Clostridia|o__Clostridiales|f__Peptostreptococcaceae|g__Peptostreptococcaceae_noname|s__Clostridium_bartlettii	0.17	1.4e-08	1.12e-07
B9:PWY-6147	k__Bacteria|p__Firmicutes|c__Erysipelotrichia|o__Erysipelotrichales|f__Erysipelotrichaceae|g__Erysipelotrichaceae_noname|s__Eubacterium_biforme	0.17	1.4e-08	1.12e-07
B2:PWY-6168	k__Bacteria|p__Bacteroidetes|c__Bacteroidia|o__Bacteroidales|f__Bacteroidaceae|g__Bacteroides|s__Bacteroides_clarus	0.17	1.4e-08	1.12e-07
B2:PWY-6168	k__Bacteria|p__Firmicutes|c__Bacilli|o__Lactobacillales|f__Streptococcaceae|g__Streptococcus|s__Streptococcus_salivarius	-0.17	1.4e-08	1.12e-07
B1:PWY-6897	k__Bacteria|p__Actinobacteria|c__Actinobacteria|o__Actinomycetales|f__Actinomycetaceae|g__Actinomyces|s__Actinomyces_odontolyticus	-0.17	1.4e-08	1.12e-07
B6:PYRIDOXSYN-PWY	k__Bacteria|p__Firmicutes|c__Clostridia|o__Clostridiales|f__Ruminococcaceae|g__Anaerotruncus|s__Anaerotruncus_unclassified	0.17	1.5e-08	1.19e-07
B2:RIBOSYN2-PWY	k__Bacteria|p__Firmicutes|c__Clostridia|o__Clostridiales|f__Lachnospiraceae|g__Lachnospiraceae_noname|s__Lachnospiraceae_bacterium_1_4_56FAA	-0.17	1.5e-08	1.19e-07
B1:THISYNARA-PWY	k__Bacteria|p__Firmicutes|c__Clostridia|o__Clostridiales|f__Lachnospiraceae|g__Coprococcus|s__Coprococcus_sp_ART55_1	0.17	1.6e-08	1.27e-07
B2:PWY-6167	k__Bacteria|p__Proteobacteria|c__Deltaproteobacteria|o__Desulfovibrionales|f__Desulfovibrionaceae|g__Desulfovibrio|s__Desulfovibrio_desulfuricans	0.17	1.7e-08	1.34e-07
B2:PWY-6168	k__Bacteria|p__Actinobacteria|c__Actinobacteria|o__Actinomycetales|f__Actinomycetaceae|g__Actinomyces|s__Actinomyces_odontolyticus	-0.17	1.7e-08	1.34e-07
B1:PWY-6895	k__Bacteria|p__Firmicutes|c__Bacilli|o__Lactobacillales|f__Streptococcaceae|g__Streptococcus|s__Streptococcus_anginosus	0.17	1.7e-08	1.34e-07
B1:PWY-6897	k__Bacteria|p__Firmicutes|c__Bacilli|o__Lactobacillales|f__Streptococcaceae|g__Streptococcus|s__Streptococcus_vestibularis	-0.17	1.7e-08	1.34e-07
B7/B8/H:BIOTIN-BIOSYNTHESIS-PWY	k__Bacteria|p__Bacteroidetes|c__Bacteroidia|o__Bacteroidales|f__Bacteroidaceae|g__Bacteroides|s__Bacteroides_caccae	0.17	1.9e-08	1.49e-07
B2:PWY-6168	k__Bacteria|p__Bacteroidetes|c__Bacteroidia|o__Bacteroidales|f__Prevotellaceae|g__Prevotella|s__Prevotella_copri	-0.17	2.1e-08	1.64e-07
C:PWY-6415	k__Bacteria|p__Bacteroidetes|c__Bacteroidia|o__Bacteroidales|f__Rikenellaceae|g__Alistipes|s__Alistipes_shahii	0.17	2.1e-08	1.64e-07
B1:PWY-6895	k__Bacteria|p__Firmicutes|c__Clostridia|o__Clostridiales|f__Lachnospiraceae|g__Lachnospiraceae_noname|s__Lachnospiraceae_bacterium_3_1_57FAA_CT1	0.17	2.1e-08	1.64e-07
B6:PWY-7204	k__Bacteria|p__Firmicutes|c__Bacilli|o__Lactobacillales|f__Streptococcaceae|g__Streptococcus|s__Streptococcus_anginosus	0.17	2.1e-08	1.64e-07
B1:PWY-7357	k__Bacteria|p__Firmicutes|c__Clostridia|o__Clostridiales|f__Lachnospiraceae|g__Blautia|s__Ruminococcus_torques	0.17	2.2e-08	1.71e-07
B9:PWY-7539	k__Bacteria|p__Bacteroidetes|c__Bacteroidia|o__Bacteroidales|f__Porphyromonadaceae|g__Barnesiella|s__Barnesiella_intestinihominis	0.17	2.2e-08	1.71e-07
B12:COBALSYN-PWY	k__Bacteria|p__Firmicutes|c__Erysipelotrichia|o__Erysipelotrichales|f__Erysipelotrichaceae|g__Erysipelotrichaceae_noname|s__Erysipelotrichaceae_bacterium_21_3	-0.16	2.4e-08	1.86e-07
B1:PWY-7282	k__Bacteria|p__Firmicutes|c__Clostridia|o__Clostridiales|f__Lachnospiraceae|g__Coprococcus|s__Coprococcus_comes	-0.16	2.4e-08	1.86e-07
B2:PWY-6168	k__Bacteria|p__Firmicutes|c__Clostridia|o__Clostridiales|f__Lachnospiraceae|g__Lachnospiraceae_noname|s__Lachnospiraceae_bacterium_3_1_57FAA_CT1	0.16	2.5e-08	1.93e-07
B7/B8/H:PWY-6519	k__Bacteria|p__Bacteroidetes|c__Bacteroidia|o__Bacteroidales|f__Bacteroidaceae|g__Bacteroides|s__Bacteroides_caccae	0.16	2.5e-08	1.93e-07
B2:PWY-6167	k__Bacteria|p__Firmicutes|c__Clostridia|o__Clostridiales|f__Lachnospiraceae|g__Blautia|s__Blautia_producta	-0.16	2.6e-08	2e-07
B1:PWY-7357	k__Bacteria|p__Firmicutes|c__Clostridia|o__Clostridiales|f__Clostridiaceae|g__Clostridium|s__Clostridium_hathewayi	-0.16	2.6e-08	2e-07
B5:PANTO-PWY	k__Bacteria|p__Proteobacteria|c__Gammaproteobacteria|o__Enterobacteriales|f__Enterobacteriaceae|g__Escherichia|s__Escherichia_coli	-0.16	2.7e-08	2.07e-07
B1:PWY-6897	k__Bacteria|p__Actinobacteria|c__Actinobacteria|o__Coriobacteriales|f__Coriobacteriaceae|g__Eggerthella|s__Eggerthella_lenta	-0.16	2.7e-08	2.07e-07
B2:PWY-6167	k__Bacteria|p__Firmicutes|c__Bacilli|o__Lactobacillales|f__Carnobacteriaceae|g__Granulicatella|s__Granulicatella_unclassified	-0.16	2.8e-08	2.14e-07
B1:PWY-6891	k__Bacteria|p__Firmicutes|c__Clostridia|o__Clostridiales|f__Lachnospiraceae|g__Lachnospiraceae_noname|s__Lachnospiraceae_bacterium_3_1_57FAA_CT1	0.16	2.8e-08	2.14e-07
B9:PWY-7539	k__Bacteria|p__Bacteroidetes|c__Bacteroidia|o__Bacteroidales|f__Bacteroidaceae|g__Bacteroides|s__Bacteroides_vulgatus	0.16	2.8e-08	2.14e-07
B6:PWY-7204	k__Bacteria|p__Firmicutes|c__Erysipelotrichia|o__Erysipelotrichales|f__Erysipelotrichaceae|g__Erysipelotrichaceae_noname|s__Erysipelotrichaceae_bacterium_2_2_44A	0.16	2.9e-08	2.21e-07
B6:PWY0-845	k__Bacteria|p__Firmicutes|c__Clostridia|o__Clostridiales|f__Ruminococcaceae|g__Anaerotruncus|s__Anaerotruncus_unclassified	0.16	2.9e-08	2.21e-07
B6:PYRIDOXSYN-PWY	k__Bacteria|p__Firmicutes|c__Bacilli|o__Lactobacillales|f__Streptococcaceae|g__Streptococcus|s__Streptococcus_sanguinis	-0.16	3e-08	2.28e-07
B2:PWY-6168	k__Bacteria|p__Firmicutes|c__Erysipelotrichia|o__Erysipelotrichales|f__Erysipelotrichaceae|g__Catenibacterium|s__Catenibacterium_mitsuokai	-0.16	3.2e-08	2.43e-07
B1:PWY-7357	k__Bacteria|p__Bacteroidetes|c__Bacteroidia|o__Bacteroidales|f__Porphyromonadaceae|g__Parabacteroides|s__Parabacteroides_goldsteinii	-0.16	3.2e-08	2.43e-07
B9:PWY-7539	k__Bacteria|p__Bacteroidetes|c__Bacteroidia|o__Bacteroidales|f__Porphyromonadaceae|g__Parabacteroides|s__Parabacteroides_merdae	0.16	3.4e-08	2.57e-07
B6:PYRIDOXSYN-PWY	k__Bacteria|p__Bacteroidetes|c__Bacteroidia|o__Bacteroidales|f__Bacteroidaceae|g__Bacteroides|s__Bacteroides_salyersiae	0.16	3.4e-08	2.57e-07
B9:PWY-6147	k__Bacteria|p__Firmicutes|c__Clostridia|o__Clostridiales|f__Clostridiales_noname|g__Flavonifractor|s__Flavonifractor_plautii	-0.16	3.6e-08	2.71e-07
B1:PWY-6897	k__Bacteria|p__Verrucomicrobia|c__Verrucomicrobiae|o__Verrucomicrobiales|f__Verrucomicrobiaceae|g__Akkermansia|s__Akkermansia_muciniphila	0.16	3.6e-08	2.71e-07
B2:RIBOSYN2-PWY	k__Bacteria|p__Actinobacteria|c__Actinobacteria|o__Actinomycetales|f__Micrococcaceae|g__Rothia|s__Rothia_mucilaginosa	-0.16	3.6e-08	2.71e-07
B1:PWY-6892	k__Bacteria|p__Firmicutes|c__Clostridia|o__Clostridiales|f__Clostridiaceae|g__Clostridium|s__Clostridium_hathewayi	0.16	3.7e-08	2.78e-07
B1:PWY-7357	k__Bacteria|p__Firmicutes|c__Clostridia|o__Clostridiales|f__Eubacteriaceae|g__Eubacterium|s__Eubacterium_rectale	0.16	3.8e-08	2.85e-07
B9:PWY-3841	k__Bacteria|p__Firmicutes|c__Clostridia|o__Clostridiales|f__Lachnospiraceae|g__Blautia|s__Ruminococcus_obeum	-0.16	3.9e-08	2.92e-07
B5:PANTO-PWY	k__Bacteria|p__Firmicutes|c__Clostridia|o__Clostridiales|f__Lachnospiraceae|g__Dorea|s__Dorea_longicatena	0.16	4e-08	2.98e-07
B1:PWY-6891	k__Bacteria|p__Firmicutes|c__Clostridia|o__Clostridiales|f__Ruminococcaceae|g__Faecalibacterium|s__Faecalibacterium_prausnitzii	-0.16	4e-08	2.98e-07
B1:PWY-6897	k__Bacteria|p__Bacteroidetes|c__Bacteroidia|o__Bacteroidales|f__Bacteroidaceae|g__Bacteroides|s__Bacteroides_stercoris	0.16	4.1e-08	3.05e-07
B1:THISYN-PWY	k__Bacteria|p__Firmicutes|c__Clostridia|o__Clostridiales|f__Clostridiaceae|g__Clostridium|s__Clostridium_bolteae	0.16	4.1e-08	3.05e-07
B7/B8/H:BIOTIN-BIOSYNTHESIS-PWY	k__Bacteria|p__Bacteroidetes|c__Bacteroidia|o__Bacteroidales|f__Rikenellaceae|g__Alistipes|s__Alistipes_shahii	0.16	4.3e-08	3.19e-07
B1:PWY-6897	k__Bacteria|p__Proteobacteria|c__Betaproteobacteria|o__Burkholderiales|f__Burkholderiales_noname|g__Burkholderiales_noname|s__Burkholderiales_bacterium_1_1_47	0.16	4.5e-08	3.34e-07
B9:PWY-3841	k__Bacteria|p__Firmicutes|c__Clostridia|o__Clostridiales|f__Lachnospiraceae|g__Coprococcus|s__Coprococcus_comes	-0.16	4.6e-08	3.4e-07
B6:PYRIDOXSYN-PWY	k__Bacteria|p__Actinobacteria|c__Actinobacteria|o__Actinomycetales|f__Actinomycetaceae|g__Actinomyces|s__Actinomyces_graevenitzii	-0.16	4.7e-08	3.47e-07
B12:COBALSYN-PWY	k__Bacteria|p__Firmicutes|c__Clostridia|o__Clostridiales|f__Ruminococcaceae|g__Ruminococcus|s__Ruminococcus_bromii	0.16	4.8e-08	3.54e-07
B6:PYRIDOXSYN-PWY	k__Bacteria|p__Firmicutes|c__Bacilli|o__Lactobacillales|f__Streptococcaceae|g__Streptococcus|s__Streptococcus_infantis	-0.16	5e-08	3.68e-07
B2:PWY-6167	k__Bacteria|p__Actinobacteria|c__Actinobacteria|o__Actinomycetales|f__Actinomycetaceae|g__Actinomyces|s__Actinomyces_graevenitzii	-0.16	5.1e-08	3.74e-07
B6:PWY0-845	k__Bacteria|p__Firmicutes|c__Bacilli|o__Lactobacillales|f__Streptococcaceae|g__Streptococcus|s__Streptococcus_sanguinis	-0.16	5.1e-08	3.74e-07
B2:RIBOSYN2-PWY	k__Bacteria|p__Firmicutes|c__Bacilli|o__Lactobacillales|f__Streptococcaceae|g__Streptococcus|s__Streptococcus_gordonii	-0.16	5.3e-08	3.89e-07
B1:THISYN-PWY	k__Bacteria|p__Bacteroidetes|c__Bacteroidia|o__Bacteroidales|f__Porphyromonadaceae|g__Parabacteroides|s__Parabacteroides_distasonis	0.16	5.5e-08	4.03e-07
B1:THISYNARA-PWY	k__Bacteria|p__Firmicutes|c__Clostridia|o__Clostridiales|f__Lachnospiraceae|g__Blautia|s__Ruminococcus_torques	0.16	5.7e-08	4.17e-07
B6:PWY0-845	k__Bacteria|p__Firmicutes|c__Bacilli|o__Lactobacillales|f__Streptococcaceae|g__Streptococcus|s__Streptococcus_infantis	-0.16	5.9e-08	4.31e-07
B2:RIBOSYN2-PWY	k__Bacteria|p__Firmicutes|c__Bacilli|o__Lactobacillales|f__Streptococcaceae|g__Streptococcus|s__Streptococcus_vestibularis	-0.16	6.1e-08	4.44e-07
B7/B8/H:PWY-6519	k__Bacteria|p__Bacteroidetes|c__Bacteroidia|o__Bacteroidales|f__Rikenellaceae|g__Alistipes|s__Alistipes_shahii	0.16	6.2e-08	4.51e-07
B9:FOLSYN-PWY	k__Bacteria|p__Firmicutes|c__Clostridia|o__Clostridiales|f__Lachnospiraceae|g__Blautia|s__Ruminococcus_torques	0.16	6.5e-08	4.71e-07
B1:PWY-6895	k__Bacteria|p__Firmicutes|c__Clostridia|o__Clostridiales|f__Ruminococcaceae|g__Faecalibacterium|s__Faecalibacterium_prausnitzii	-0.16	6.5e-08	4.71e-07
B5:PANTO-PWY	k__Bacteria|p__Firmicutes|c__Clostridia|o__Clostridiales|f__Lachnospiraceae|g__Roseburia|s__Roseburia_inulinivorans	0.16	6.6e-08	4.76e-07
B6:PWY-7204	k__Bacteria|p__Firmicutes|c__Clostridia|o__Clostridiales|f__Clostridiaceae|g__Clostridium|s__Clostridium_bolteae	0.16	6.6e-08	4.76e-07
B6:PWY0-845	k__Bacteria|p__Bacteroidetes|c__Bacteroidia|o__Bacteroidales|f__Bacteroidaceae|g__Bacteroides|s__Bacteroides_salyersiae	0.16	6.6e-08	4.76e-07
B2:RIBOSYN2-PWY	k__Bacteria|p__Bacteroidetes|c__Bacteroidia|o__Bacteroidales|f__Bacteroidaceae|g__Bacteroides|s__Bacteroides_thetaiotaomicron	0.16	6.9e-08	4.96e-07
B1:THISYN-PWY	k__Bacteria|p__Firmicutes|c__Clostridia|o__Clostridiales|f__Eubacteriaceae|g__Eubacterium|s__Eubacterium_eligens	0.16	6.9e-08	4.96e-07
B9:1CMET2-PWY	k__Bacteria|p__Bacteroidetes|c__Bacteroidia|o__Bacteroidales|f__Bacteroidaceae|g__Bacteroides|s__Bacteroides_xylanisolvens	0.16	7e-08	5.03e-07
B9:1CMET2-PWY	k__Bacteria|p__Firmicutes|c__Clostridia|o__Clostridiales|f__Peptostreptococcaceae|g__Peptostreptococcaceae_noname|s__Peptostreptococcaceae_noname_unclassified	-0.16	7.4e-08	5.31e-07
B9:1CMET2-PWY	k__Bacteria|p__Firmicutes|c__Negativicutes|o__Selenomonadales|f__Acidaminococcaceae|g__Phascolarctobacterium|s__Phascolarctobacterium_succinatutens	-0.16	7.5e-08	5.36e-07
B9:PWY-6612	k__Bacteria|p__Firmicutes|c__Clostridia|o__Clostridiales|f__Lachnospiraceae|g__Coprococcus|s__Coprococcus_eutactus	0.16	7.5e-08	5.36e-07
B1:PWY-7282	k__Bacteria|p__Firmicutes|c__Clostridia|o__Clostridiales|f__Ruminococcaceae|g__Ruminococcus|s__Ruminococcus_sp_5_1_39BFAA	-0.16	8.3e-08	5.91e-07
B1:PWY-7282	k__Bacteria|p__Firmicutes|c__Erysipelotrichia|o__Erysipelotrichales|f__Erysipelotrichaceae|g__Catenibacterium|s__Catenibacterium_mitsuokai	-0.16	8.3e-08	5.91e-07
B6:PWY0-845	k__Bacteria|p__Actinobacteria|c__Actinobacteria|o__Actinomycetales|f__Actinomycetaceae|g__Actinomyces|s__Actinomyces_graevenitzii	-0.16	8.3e-08	5.91e-07
B2:RIBOSYN2-PWY	k__Bacteria|p__Firmicutes|c__Bacilli|o__Lactobacillales|f__Streptococcaceae|g__Streptococcus|s__Streptococcus_sanguinis	-0.16	9.4e-08	6.68e-07
B2:PWY-6168	k__Bacteria|p__Firmicutes|c__Clostridia|o__Clostridiales|f__Lachnospiraceae|g__Roseburia|s__Roseburia_hominis	0.16	9.5e-08	6.73e-07
B1:PWY-6897	k__Bacteria|p__Actinobacteria|c__Actinobacteria|o__Actinomycetales|f__Micrococcaceae|g__Rothia|s__Rothia_dentocariosa	-0.16	9.5e-08	6.73e-07
B6:PWY-7204	k__Bacteria|p__Bacteroidetes|c__Bacteroidia|o__Bacteroidales|f__Porphyromonadaceae|g__Barnesiella|s__Barnesiella_intestinihominis	0.16	9.7e-08	6.86e-07
B5:PANTO-PWY	k__Bacteria|p__Firmicutes|c__Clostridia|o__Clostridiales|f__Peptostreptococcaceae|g__Peptostreptococcaceae_noname|s__Peptostreptococcaceae_noname_unclassified	-0.16	9.8e-08	6.91e-07
B1:PWY-6897	k__Bacteria|p__Firmicutes|c__Bacilli|o__Lactobacillales|f__Lactobacillaceae|g__Lactobacillus|s__Lactobacillus_sakei	-0.16	9.8e-08	6.91e-07
B1:PWY-6897	k__Bacteria|p__Firmicutes|c__Bacilli|o__Lactobacillales|f__Streptococcaceae|g__Streptococcus|s__Streptococcus_infantis	-0.16	1e-07	7.03e-07
B1:THISYNARA-PWY	k__Bacteria|p__Proteobacteria|c__Deltaproteobacteria|o__Desulfovibrionales|f__Desulfovibrionaceae|g__Bilophila|s__Bilophila_wadsworthia	-0.16	1e-07	7.03e-07
B9:FOLSYN-PWY	k__Bacteria|p__Firmicutes|c__Clostridia|o__Clostridiales|f__Lachnospiraceae|g__Coprococcus|s__Coprococcus_eutactus	0.16	1.1e-07	7.68e-07
B2:PWY-6167	k__Bacteria|p__Firmicutes|c__Clostridia|o__Clostridiales|f__Eubacteriaceae|g__Eubacterium|s__Eubacterium_eligens	0.16	1.1e-07	7.68e-07
B2:PWY-6167	k__Bacteria|p__Firmicutes|c__Clostridia|o__Clostridiales|f__Lachnospiraceae|g__Blautia|s__Blautia_hydrogenotrophica	-0.16	1.1e-07	7.68e-07
B2:PWY-6168	k__Bacteria|p__Firmicutes|c__Clostridia|o__Clostridiales|f__Lachnospiraceae|g__Anaerostipes|s__Anaerostipes_hadrus	0.16	1.1e-07	7.68e-07
B1:THISYNARA-PWY	k__Bacteria|p__Firmicutes|c__Clostridia|o__Clostridiales|f__Ruminococcaceae|g__Subdoligranulum|s__Subdoligranulum_unclassified	-0.16	1.1e-07	7.68e-07
B12:COBALSYN-PWY	k__Bacteria|p__Firmicutes|c__Clostridia|o__Clostridiales|f__Lachnospiraceae|g__Blautia|s__Ruminococcus_obeum	0.16	1.2e-07	8.32e-07
B9:PWY-6147	k__Bacteria|p__Firmicutes|c__Bacilli|o__Lactobacillales|f__Streptococcaceae|g__Streptococcus|s__Streptococcus_salivarius	-0.16	1.2e-07	8.32e-07
B1:PWY-6895	k__Bacteria|p__Firmicutes|c__Clostridia|o__Clostridiales|f__Eubacteriaceae|g__Eubacterium|s__Eubacterium_ramulus	-0.16	1.2e-07	8.32e-07
B1:THISYN-PWY	k__Bacteria|p__Bacteroidetes|c__Bacteroidia|o__Bacteroidales|f__Bacteroidaceae|g__Bacteroides|s__Bacteroides_uniformis	0.16	1.2e-07	8.32e-07
B2:PWY-6168	k__Bacteria|p__Firmicutes|c__Bacilli|o__Lactobacillales|f__Streptococcaceae|g__Streptococcus|s__Streptococcus_gordonii	-0.16	1.3e-07	9.01e-07
B12:COBALSYN-PWY	k__Bacteria|p__Firmicutes|c__Clostridia|o__Clostridiales|f__Lachnospiraceae|g__Butyrivibrio|s__Butyrivibrio_crossotus	-0.16	1.4e-07	9.67e-07
B2:PWY-6168	k__Bacteria|p__Actinobacteria|c__Actinobacteria|o__Coriobacteriales|f__Coriobacteriaceae|g__Olsenella|s__Olsenella_unclassified	-0.16	1.4e-07	9.67e-07
C:PWY-6415	k__Bacteria|p__Firmicutes|c__Erysipelotrichia|o__Erysipelotrichales|f__Erysipelotrichaceae|g__Erysipelotrichaceae_noname|s__Erysipelotrichaceae_bacterium_2_2_44A	0.16	1.5e-07	1.03e-06
B1:PWY-6892	k__Bacteria|p__Firmicutes|c__Clostridia|o__Clostridiales|f__Lachnospiraceae|g__Lachnospiraceae_noname|s__Lachnospiraceae_bacterium_3_1_57FAA_CT1	0.16	1.5e-07	1.03e-06
B1:PWY-6897	k__Bacteria|p__Firmicutes|c__Clostridia|o__Clostridiales|f__Lachnospiraceae|g__Coprococcus|s__Coprococcus_comes	-0.16	1.5e-07	1.03e-06
B2:PWY-6168	k__Bacteria|p__Actinobacteria|c__Actinobacteria|o__Actinomycetales|f__Micrococcaceae|g__Rothia|s__Rothia_dentocariosa	-0.15	1.6e-07	1.1e-06
B1:PWY-6891	k__Bacteria|p__Firmicutes|c__Clostridia|o__Clostridiales|f__Eubacteriaceae|g__Eubacterium|s__Eubacterium_ramulus	-0.15	1.6e-07	1.1e-06
B1:THISYN-PWY	k__Bacteria|p__Firmicutes|c__Clostridia|o__Clostridiales|f__Oscillospiraceae|g__Oscillibacter|s__Oscillibacter_unclassified	0.15	1.6e-07	1.1e-06
B12:COBALSYN-PWY	k__Bacteria|p__Bacteroidetes|c__Bacteroidia|o__Bacteroidales|f__Porphyromonadaceae|g__Coprobacter|s__Coprobacter_fastidiosus	-0.15	1.7e-07	1.16e-06
B12:COBALSYN-PWY	k__Bacteria|p__Firmicutes|c__Clostridia|o__Clostridiales|f__Eubacteriaceae|g__Eubacterium|s__Eubacterium_siraeum	-0.15	1.7e-07	1.16e-06
C:PWY-6415	k__Bacteria|p__Bacteroidetes|c__Bacteroidia|o__Bacteroidales|f__Rikenellaceae|g__Alistipes|s__Alistipes_sp_AP11	0.15	1.7e-07	1.16e-06
B1:PWY-7282	k__Bacteria|p__Bacteroidetes|c__Bacteroidia|o__Bacteroidales|f__Porphyromonadaceae|g__Parabacteroides|s__Parabacteroides_goldsteinii	0.15	1.7e-07	1.16e-06
B9:PWY-3841	k__Bacteria|p__Bacteroidetes|c__Bacteroidia|o__Bacteroidales|f__Bacteroidaceae|g__Bacteroides|s__Bacteroides_xylanisolvens	0.15	1.8e-07	1.22e-06
B6:PYRIDOXSYN-PWY	k__Bacteria|p__Firmicutes|c__Bacilli|o__Lactobacillales|f__Lactobacillaceae|g__Lactobacillus|s__Lactobacillus_sakei	-0.15	1.8e-07	1.22e-06
B9:PWY-7539	k__Bacteria|p__Bacteroidetes|c__Bacteroidia|o__Bacteroidales|f__Porphyromonadaceae|g__Odoribacter|s__Odoribacter_splanchnicus	0.15	1.9e-07	1.29e-06
B12:COBALSYN-PWY	k__Bacteria|p__Firmicutes|c__Bacilli|o__Lactobacillales|f__Streptococcaceae|g__Streptococcus|s__Streptococcus_anginosus	-0.15	2e-07	1.35e-06
B1:PWY-6892	k__Bacteria|p__Firmicutes|c__Clostridia|o__Clostridiales|f__Clostridiaceae|g__Clostridium|s__Clostridium_bolteae	0.15	2e-07	1.35e-06
B1:PWY-7357	k__Bacteria|p__Bacteroidetes|c__Bacteroidia|o__Bacteroidales|f__Porphyromonadaceae|g__Odoribacter|s__Odoribacter_splanchnicus	-0.15	2.1e-07	1.41e-06
B2:RIBOSYN2-PWY	k__Bacteria|p__Bacteroidetes|c__Bacteroidia|o__Bacteroidales|f__Porphyromonadaceae|g__Odoribacter|s__Odoribacter_unclassified	0.15	2.1e-07	1.41e-06
B6:PWY0-845	k__Bacteria|p__Firmicutes|c__Erysipelotrichia|o__Erysipelotrichales|f__Erysipelotrichaceae|g__Catenibacterium|s__Catenibacterium_mitsuokai	-0.15	2.2e-07	1.48e-06
B1:PWY-7282	k__Bacteria|p__Bacteroidetes|c__Bacteroidia|o__Bacteroidales|f__Bacteroidaceae|g__Bacteroides|s__Bacteroides_salyersiae	0.15	2.3e-07	1.54e-06
B1:PWY-7282	k__Bacteria|p__Proteobacteria|c__Gammaproteobacteria|o__Enterobacteriales|f__Enterobacteriaceae|g__Escherichia|s__Escherichia_coli	0.15	2.3e-07	1.54e-06
B2:RIBOSYN2-PWY	k__Bacteria|p__Bacteroidetes|c__Bacteroidia|o__Bacteroidales|f__Porphyromonadaceae|g__Coprobacter|s__Coprobacter_fastidiosus	0.15	2.3e-07	1.54e-06
B9:PWY-7539	k__Bacteria|p__Firmicutes|c__Clostridia|o__Clostridiales|f__Lachnospiraceae|g__Blautia|s__Blautia_producta	-0.15	2.4e-07	1.61e-06
B9:PWY-7539	k__Bacteria|p__Proteobacteria|c__Deltaproteobacteria|o__Desulfovibrionales|f__Desulfovibrionaceae|g__Desulfovibrio|s__Desulfovibrio_desulfuricans	0.15	2.5e-07	1.67e-06
B9:PWY-3841	k__Bacteria|p__Proteobacteria|c__Betaproteobacteria|o__Burkholderiales|f__Sutterellaceae|g__Parasutterella|s__Parasutterella_excrementihominis	0.15	2.7e-07	1.8e-06
B9:PWY-7539	k__Bacteria|p__Proteobacteria|c__Deltaproteobacteria|o__Desulfovibrionales|f__Desulfovibrionaceae|g__Desulfovibrio|s__Desulfovibrio_piger	0.15	2.8e-07	1.86e-06
B2:RIBOSYN2-PWY	k__Bacteria|p__Bacteroidetes|c__Bacteroidia|o__Bacteroidales|f__Porphyromonadaceae|g__Parabacteroides|s__Parabacteroides_goldsteinii	0.15	2.8e-07	1.86e-06
B2:RIBOSYN2-PWY	k__Bacteria|p__Firmicutes|c__Bacilli|o__Lactobacillales|f__Streptococcaceae|g__Streptococcus|s__Streptococcus_infantis	-0.15	2.8e-07	1.86e-06
B1:PWY-7357	k__Bacteria|p__Firmicutes|c__Clostridia|o__Clostridiales|f__Eubacteriaceae|g__Eubacterium|s__Eubacterium_hallii	0.15	2.9e-07	1.92e-06
B12:COBALSYN-PWY	k__Bacteria|p__Proteobacteria|c__Deltaproteobacteria|o__Desulfovibrionales|f__Desulfovibrionaceae|g__Bilophila|s__Bilophila_wadsworthia	-0.15	3e-07	1.99e-06
B9:PWY-6147	k__Bacteria|p__Firmicutes|c__Clostridia|o__Clostridiales|f__Lachnospiraceae|g__Butyrivibrio|s__Butyrivibrio_crossotus	0.15	3.1e-07	2.04e-06
B2:PWY-6167	k__Bacteria|p__Firmicutes|c__Clostridia|o__Clostridiales|f__Lachnospiraceae|g__Blautia|s__Ruminococcus_torques	-0.15	3.1e-07	2.04e-06
B2:PWY-6168	k__Bacteria|p__Actinobacteria|c__Actinobacteria|o__Actinomycetales|f__Micrococcaceae|g__Rothia|s__Rothia_mucilaginosa	-0.15	3.1e-07	2.04e-06
B6:PYRIDOXSYN-PWY	k__Bacteria|p__Proteobacteria|c__Deltaproteobacteria|o__Desulfovibrionales|f__Desulfovibrionaceae|g__Desulfovibrio|s__Desulfovibrio_piger	0.15	3.1e-07	2.04e-06
B1:THISYN-PWY	k__Bacteria|p__Firmicutes|c__Clostridia|o__Clostridiales|f__Clostridiales_noname|g__Pseudoflavonifractor|s__Pseudoflavonifractor_capillosus	0.15	3.2e-07	2.1e-06
B1:THISYNARA-PWY	k__Bacteria|p__Firmicutes|c__Erysipelotrichia|o__Erysipelotrichales|f__Erysipelotrichaceae|g__Erysipelotrichaceae_noname|s__Eubacterium_biforme	0.15	3.2e-07	2.1e-06
B9:PWY-6147	k__Bacteria|p__Firmicutes|c__Bacilli|o__Lactobacillales|f__Streptococcaceae|g__Streptococcus|s__Streptococcus_parasanguinis	-0.15	3.4e-07	2.23e-06
B9:PWY-6147	k__Bacteria|p__Firmicutes|c__Erysipelotrichia|o__Erysipelotrichales|f__Erysipelotrichaceae|g__Erysipelotrichaceae_noname|s__Eubacterium_cylindroides	0.15	3.4e-07	2.23e-06
B9:1CMET2-PWY	k__Bacteria|p__Bacteroidetes|c__Bacteroidia|o__Bacteroidales|f__Porphyromonadaceae|g__Coprobacter|s__Coprobacter_fastidiosus	0.15	3.5e-07	2.28e-06
B12:COBALSYN-PWY	k__Bacteria|p__Firmicutes|c__Clostridia|o__Clostridiales|f__Clostridiales_noname|g__Pseudoflavonifractor|s__Pseudoflavonifractor_capillosus	-0.15	3.5e-07	2.28e-06
B5:PANTO-PWY	k__Bacteria|p__Bacteroidetes|c__Bacteroidia|o__Bacteroidales|f__Bacteroidaceae|g__Bacteroides|s__Bacteroides_uniformis	0.15	3.5e-07	2.28e-06
B2:RIBOSYN2-PWY	k__Bacteria|p__Firmicutes|c__Clostridia|o__Clostridiales|f__Eubacteriaceae|g__Eubacterium|s__Eubacterium_rectale	-0.15	3.6e-07	2.34e-06
B1:PWY-7282	k__Bacteria|p__Firmicutes|c__Clostridia|o__Clostridiales|f__Ruminococcaceae|g__Anaerotruncus|s__Anaerotruncus_unclassified	0.15	3.8e-07	2.47e-06
B2:PWY-6167	k__Bacteria|p__Bacteroidetes|c__Bacteroidia|o__Bacteroidales|f__Bacteroidaceae|g__Bacteroides|s__Bacteroides_caccae	0.15	3.9e-07	2.53e-06
B2:PWY-6168	k__Bacteria|p__Firmicutes|c__Bacilli|o__Lactobacillales|f__Streptococcaceae|g__Streptococcus|s__Streptococcus_vestibularis	-0.15	4.1e-07	2.65e-06
B2:RIBOSYN2-PWY	k__Bacteria|p__Bacteroidetes|c__Bacteroidia|o__Bacteroidales|f__Bacteroidaceae|g__Bacteroides|s__Bacteroides_dorei	0.15	4.1e-07	2.65e-06
C:PWY-6415	k__Bacteria|p__Proteobacteria|c__Betaproteobacteria|o__Burkholderiales|f__Sutterellaceae|g__Parasutterella|s__Parasutterella_excrementihominis	0.15	4.2e-07	2.72e-06
B7/B8/H:BIOTIN-BIOSYNTHESIS-PWY	k__Bacteria|p__Bacteroidetes|c__Bacteroidia|o__Bacteroidales|f__Porphyromonadaceae|g__Barnesiella|s__Barnesiella_intestinihominis	0.15	4.3e-07	2.78e-06
B5:PANTO-PWY	k__Bacteria|p__Firmicutes|c__Clostridia|o__Clostridiales|f__Lachnospiraceae|g__Anaerostipes|s__Anaerostipes_hadrus	0.15	4.4e-07	2.84e-06
B1:PWY-7357	k__Bacteria|p__Bacteroidetes|c__Bacteroidia|o__Bacteroidales|f__Porphyromonadaceae|g__Coprobacter|s__Coprobacter_fastidiosus	-0.15	4.5e-07	2.89e-06
B6:PWY0-845	k__Bacteria|p__Firmicutes|c__Bacilli|o__Lactobacillales|f__Lactobacillaceae|g__Lactobacillus|s__Lactobacillus_sakei	-0.15	4.5e-07	2.89e-06
B2:PWY-6167	k__Bacteria|p__Firmicutes|c__Erysipelotrichia|o__Erysipelotrichales|f__Erysipelotrichaceae|g__Coprobacillus|s__Coprobacillus_unclassified	-0.15	4.6e-07	2.95e-06
B2:PWY-6168	k__Archaea|p__Euryarchaeota|c__Methanobacteria|o__Methanobacteriales|f__Methanobacteriaceae|g__Methanobrevibacter|s__Methanobrevibacter_smithii	0.15	4.7e-07	3.01e-06
B5:PANTO-PWY	k__Bacteria|p__Firmicutes|c__Clostridia|o__Clostridiales|f__Lachnospiraceae|g__Blautia|s__Ruminococcus_gnavus	0.15	4.9e-07	3.13e-06
B2:PWY-6167	k__Bacteria|p__Firmicutes|c__Clostridia|o__Clostridiales|f__Lachnospiraceae|g__Roseburia|s__Roseburia_inulinivorans	-0.15	4.9e-07	3.13e-06
B1:PWY-7282	k__Bacteria|p__Actinobacteria|c__Actinobacteria|o__Actinomycetales|f__Actinomycetaceae|g__Actinomyces|s__Actinomyces_graevenitzii	-0.15	4.9e-07	3.13e-06
B9:PWY-6147	k__Bacteria|p__Firmicutes|c__Clostridia|o__Clostridiales|f__Eubacteriaceae|g__Eubacterium|s__Eubacterium_ramulus	-0.15	5e-07	3.19e-06
C:PWY-6415	k__Bacteria|p__Bacteroidetes|c__Bacteroidia|o__Bacteroidales|f__Rikenellaceae|g__Alistipes|s__Alistipes_finegoldii	0.15	5.1e-07	3.25e-06
B1:PWY-6897	k__Bacteria|p__Firmicutes|c__Bacilli|o__Lactobacillales|f__Streptococcaceae|g__Streptococcus|s__Streptococcus_mutans	-0.15	5.2e-07	3.29e-06
B1:PWY-7357	k__Bacteria|p__Firmicutes|c__Clostridia|o__Clostridiales|f__Eubacteriaceae|g__Eubacterium|s__Eubacterium_ventriosum	0.15	5.2e-07	3.29e-06
B6:PWY0-845	k__Bacteria|p__Firmicutes|c__Clostridia|o__Clostridiales|f__Eubacteriaceae|g__Eubacterium|s__Eubacterium_rectale	-0.15	5.2e-07	3.29e-06
B6:PYRIDOXSYN-PWY	k__Bacteria|p__Firmicutes|c__Clostridia|o__Clostridiales|f__Eubacteriaceae|g__Eubacterium|s__Eubacterium_rectale	-0.15	5.2e-07	3.29e-06
B9:PWY-6612	k__Bacteria|p__Firmicutes|c__Clostridia|o__Clostridiales|f__Lachnospiraceae|g__Dorea|s__Dorea_formicigenerans	0.15	5.3e-07	3.35e-06
B2:PWY-6168	k__Bacteria|p__Bacteroidetes|c__Bacteroidia|o__Bacteroidales|f__Bacteroidaceae|g__Bacteroides|s__Bacteroides_stercoris	0.15	5.4e-07	3.41e-06
B7/B8/H:BIOTIN-BIOSYNTHESIS-PWY	k__Bacteria|p__Bacteroidetes|c__Bacteroidia|o__Bacteroidales|f__Porphyromonadaceae|g__Parabacteroides|s__Parabacteroides_distasonis	0.15	6.2e-07	3.9e-06
B7/B8/H:PWY-6519	k__Bacteria|p__Bacteroidetes|c__Bacteroidia|o__Bacteroidales|f__Porphyromonadaceae|g__Barnesiella|s__Barnesiella_intestinihominis	0.15	6.2e-07	3.9e-06
B2:PWY-6168	k__Bacteria|p__Actinobacteria|c__Actinobacteria|o__Actinomycetales|f__Actinomycetaceae|g__Actinomyces|s__Actinomyces_graevenitzii	-0.15	6.4e-07	4.01e-06
B6:PWY-7204	k__Bacteria|p__Firmicutes|c__Clostridia|o__Clostridiales|f__Eubacteriaceae|g__Eubacterium|s__Eubacterium_hallii	-0.15	6.4e-07	4.01e-06
B1:THISYN-PWY	k__Bacteria|p__Bacteroidetes|c__Bacteroidia|o__Bacteroidales|f__Bacteroidaceae|g__Bacteroides|s__Bacteroides_fragilis	0.15	6.4e-07	4.01e-06
B12:COBALSYN-PWY	k__Bacteria|p__Firmicutes|c__Clostridia|o__Clostridiales|f__Clostridiaceae|g__Clostridium|s__Clostridium_hathewayi	-0.15	6.5e-07	4.06e-06
B9:PWY-6147	k__Bacteria|p__Firmicutes|c__Clostridia|o__Clostridiales|f__Ruminococcaceae|g__Ruminococcus|s__Ruminococcus_albus	-0.15	6.5e-07	4.06e-06
B2:PWY-6168	k__Bacteria|p__Firmicutes|c__Bacilli|o__Lactobacillales|f__Streptococcaceae|g__Streptococcus|s__Streptococcus_infantis	-0.15	6.5e-07	4.06e-06
B1:THISYN-PWY	k__Bacteria|p__Firmicutes|c__Clostridia|o__Clostridiales|f__Clostridiales_noname|g__Flavonifractor|s__Flavonifractor_plautii	0.15	6.7e-07	4.17e-06
B1:THISYNARA-PWY	k__Bacteria|p__Bacteroidetes|c__Bacteroidia|o__Bacteroidales|f__Bacteroidales_noname|g__Bacteroidales_noname|s__Bacteroidales_bacterium_ph8	-0.15	6.7e-07	4.17e-06
B1:PWY-7282	k__Bacteria|p__Bacteroidetes|c__Bacteroidia|o__Bacteroidales|f__Bacteroidaceae|g__Bacteroides|s__Bacteroides_intestinalis	0.15	7.1e-07	4.42e-06
B12:COBALSYN-PWY	k__Archaea|p__Euryarchaeota|c__Methanobacteria|o__Methanobacteriales|f__Methanobacteriaceae|g__Methanosphaera|s__Methanosphaera_stadtmanae	-0.15	7.6e-07	4.72e-06
B9:PWY-6147	k__Bacteria|p__Actinobacteria|c__Actinobacteria|o__Coriobacteriales|f__Coriobacteriaceae|g__Adlercreutzia|s__Adlercreutzia_equolifaciens	-0.15	7.7e-07	4.77e-06
B2:PWY-6167	k__Bacteria|p__Firmicutes|c__Bacilli|o__Lactobacillales|f__Streptococcaceae|g__Streptococcus|s__Streptococcus_australis	-0.15	7.7e-07	4.77e-06
B9:PWY-6147	k__Bacteria|p__Bacteroidetes|c__Bacteroidia|o__Bacteroidales|f__Bacteroidaceae|g__Bacteroides|s__Bacteroides_fragilis	-0.15	7.8e-07	4.83e-06
B9:1CMET2-PWY	k__Bacteria|p__Proteobacteria|c__Betaproteobacteria|o__Burkholderiales|f__Burkholderiales_noname|g__Burkholderiales_noname|s__Burkholderiales_bacterium_1_1_47	0.15	8e-07	4.94e-06
B1:PWY-7282	k__Bacteria|p__Firmicutes|c__Bacilli|o__Lactobacillales|f__Lactobacillaceae|g__Lactobacillus|s__Lactobacillus_sakei	-0.15	8e-07	4.94e-06
B9:1CMET2-PWY	k__Bacteria|p__Firmicutes|c__Erysipelotrichia|o__Erysipelotrichales|f__Erysipelotrichaceae|g__Turicibacter|s__Turicibacter_unclassified	-0.15	8.1e-07	4.99e-06
B7/B8/H:PWY-5005	k__Bacteria|p__Firmicutes|c__Negativicutes|o__Selenomonadales|f__Veillonellaceae|g__Veillonella|s__Veillonella_parvula	0.15	8.1e-07	4.99e-06
B2:PWY-6167	k__Bacteria|p__Firmicutes|c__Bacilli|o__Lactobacillales|f__Streptococcaceae|g__Streptococcus|s__Streptococcus_vestibularis	-0.15	8.5e-07	5.23e-06
B1:PWY-6897	k__Bacteria|p__Bacteroidetes|c__Bacteroidia|o__Bacteroidales|f__Bacteroidaceae|g__Bacteroides|s__Bacteroides_massiliensis	0.15	8.6e-07	5.28e-06
B1:THISYN-PWY	k__Bacteria|p__Proteobacteria|c__Betaproteobacteria|o__Burkholderiales|f__Oxalobacteraceae|g__Oxalobacter|s__Oxalobacter_formigenes	0.15	8.8e-07	5.4e-06
B6:PYRIDOXSYN-PWY	k__Bacteria|p__Bacteroidetes|c__Bacteroidia|o__Bacteroidales|f__Bacteroidaceae|g__Bacteroides|s__Bacteroides_intestinalis	0.15	9e-07	5.51e-06
B1:THISYN-PWY	k__Archaea|p__Euryarchaeota|c__Methanobacteria|o__Methanobacteriales|f__Methanobacteriaceae|g__Methanobrevibacter|s__Methanobrevibacter_smithii	0.15	9.1e-07	5.57e-06
B1:PWY-7357	k__Bacteria|p__Proteobacteria|c__Deltaproteobacteria|o__Desulfovibrionales|f__Desulfovibrionaceae|g__Bilophila|s__Bilophila_wadsworthia	-0.15	9.3e-07	5.68e-06
B7/B8/H:PWY-6519	k__Bacteria|p__Bacteroidetes|c__Bacteroidia|o__Bacteroidales|f__Porphyromonadaceae|g__Parabacteroides|s__Parabacteroides_distasonis	0.14	9.4e-07	5.73e-06
B9:PWY-3841	k__Bacteria|p__Firmicutes|c__Clostridia|o__Clostridiales|f__Ruminococcaceae|g__Ruminococcus|s__Ruminococcus_bromii	-0.14	9.6e-07	5.85e-06
B9:1CMET2-PWY	k__Bacteria|p__Bacteroidetes|c__Bacteroidia|o__Bacteroidales|f__Bacteroidaceae|g__Bacteroides|s__Bacteroides_thetaiotaomicron	0.14	9.8e-07	5.96e-06
B1:THISYN-PWY	k__Bacteria|p__Bacteroidetes|c__Bacteroidia|o__Bacteroidales|f__Bacteroidaceae|g__Bacteroides|s__Bacteroides_dorei	0.14	9.9e-07	6.02e-06
C:PWY-6415	k__Bacteria|p__Firmicutes|c__Erysipelotrichia|o__Erysipelotrichales|f__Erysipelotrichaceae|g__Erysipelotrichaceae_noname|s__Clostridium_innocuum	0.14	1e-06	6.07e-06
B9:1CMET2-PWY	k__Bacteria|p__Bacteroidetes|c__Bacteroidia|o__Bacteroidales|f__Rikenellaceae|g__Alistipes|s__Alistipes_onderdonkii	0.14	1.1e-06	6.63e-06
B1:PWY-6892	k__Bacteria|p__Firmicutes|c__Clostridia|o__Clostridiales|f__Ruminococcaceae|g__Ruminococcus|s__Ruminococcus_bromii	-0.14	1.1e-06	6.63e-06
B1:PWY-7282	k__Bacteria|p__Firmicutes|c__Bacilli|o__Lactobacillales|f__Streptococcaceae|g__Streptococcus|s__Streptococcus_infantis	-0.14	1.1e-06	6.63e-06
B6:PWY0-845	k__Bacteria|p__Firmicutes|c__Erysipelotrichia|o__Erysipelotrichales|f__Erysipelotrichaceae|g__Erysipelotrichaceae_noname|s__Erysipelotrichaceae_bacterium_21_3	0.14	1.1e-06	6.63e-06
B1:THISYN-PWY	k__Bacteria|p__Bacteroidetes|c__Bacteroidia|o__Bacteroidales|f__Rikenellaceae|g__Alistipes|s__Alistipes_onderdonkii	0.14	1.1e-06	6.63e-06
B7/B8/H:BIOTIN-BIOSYNTHESIS-PWY	k__Bacteria|p__Firmicutes|c__Clostridia|o__Clostridiales|f__Clostridiaceae|g__Clostridium|s__Clostridium_hathewayi	0.14	1.2e-06	7.18e-06
B9:PWY-6147	k__Bacteria|p__Firmicutes|c__Clostridia|o__Clostridiales|f__Lachnospiraceae|g__Roseburia|s__Roseburia_intestinalis	-0.14	1.2e-06	7.18e-06
B6:PWY0-845	k__Bacteria|p__Bacteroidetes|c__Bacteroidia|o__Bacteroidales|f__Bacteroidaceae|g__Bacteroides|s__Bacteroides_intestinalis	0.14	1.2e-06	7.18e-06
B6:PWY0-845	k__Bacteria|p__Proteobacteria|c__Deltaproteobacteria|o__Desulfovibrionales|f__Desulfovibrionaceae|g__Desulfovibrio|s__Desulfovibrio_piger	0.14	1.2e-06	7.18e-06
B6:PYRIDOXSYN-PWY	k__Bacteria|p__Firmicutes|c__Clostridia|o__Clostridiales|f__Eubacteriaceae|g__Eubacterium|s__Eubacterium_hallii	-0.14	1.2e-06	7.18e-06
B6:PYRIDOXSYN-PWY	k__Bacteria|p__Firmicutes|c__Erysipelotrichia|o__Erysipelotrichales|f__Erysipelotrichaceae|g__Catenibacterium|s__Catenibacterium_mitsuokai	-0.14	1.2e-06	7.18e-06
B2:PWY-6168	k__Bacteria|p__Firmicutes|c__Bacilli|o__Lactobacillales|f__Streptococcaceae|g__Streptococcus|s__Streptococcus_mitis_oralis_pneumoniae	-0.14	1.3e-06	7.75e-06
B1:PWY-6897	k__Bacteria|p__Firmicutes|c__Clostridia|o__Clostridiales|f__Lachnospiraceae|g__Anaerostipes|s__Anaerostipes_hadrus	-0.14	1.3e-06	7.75e-06
B1:THISYN-PWY	k__Bacteria|p__Verrucomicrobia|c__Verrucomicrobiae|o__Verrucomicrobiales|f__Verrucomicrobiaceae|g__Akkermansia|s__Akkermansia_muciniphila	0.14	1.3e-06	7.75e-06
B6:PWY-7204	k__Bacteria|p__Bacteroidetes|c__Bacteroidia|o__Bacteroidales|f__Bacteroidales_noname|g__Bacteroidales_noname|s__Bacteroidales_bacterium_ph8	0.14	1.4e-06	8.33e-06
B2:PWY-6167	k__Bacteria|p__Firmicutes|c__Clostridia|o__Clostridiales|f__Lachnospiraceae|g__Lachnospiraceae_noname|s__Lachnospiraceae_bacterium_7_1_58FAA	0.14	1.5e-06	8.87e-06
B7/B8/H:PWY-6519	k__Bacteria|p__Firmicutes|c__Clostridia|o__Clostridiales|f__Clostridiaceae|g__Clostridium|s__Clostridium_hathewayi	0.14	1.5e-06	8.87e-06
B1:PWY-6892	k__Bacteria|p__Firmicutes|c__Clostridia|o__Clostridiales|f__Lachnospiraceae|g__Lachnospiraceae_noname|s__Lachnospiraceae_bacterium_7_1_58FAA	0.14	1.5e-06	8.87e-06
B6:PWY-7204	k__Bacteria|p__Bacteroidetes|c__Bacteroidia|o__Bacteroidales|f__Rikenellaceae|g__Alistipes|s__Alistipes_shahii	0.14	1.5e-06	8.87e-06
B9:PWY-7539	k__Bacteria|p__Firmicutes|c__Negativicutes|o__Selenomonadales|f__Acidaminococcaceae|g__Phascolarctobacterium|s__Phascolarctobacterium_succinatutens	0.14	1.5e-06	8.87e-06
B7/B8/H:PWY-6519	k__Viruses|p__Viruses_noname|c__Viruses_noname|o__Caudovirales|f__Siphoviridae|g__C2likevirus|s__C2likevirus_unclassified	0.14	1.6e-06	9.45e-06
B7/B8/H:BIOTIN-BIOSYNTHESIS-PWY	k__Viruses|p__Viruses_noname|c__Viruses_noname|o__Caudovirales|f__Siphoviridae|g__C2likevirus|s__C2likevirus_unclassified	0.14	1.7e-06	9.98e-06
B12:COBALSYN-PWY	k__Bacteria|p__Firmicutes|c__Erysipelotrichia|o__Erysipelotrichales|f__Erysipelotrichaceae|g__Erysipelotrichaceae_noname|s__Erysipelotrichaceae_bacterium_2_2_44A	-0.14	1.7e-06	9.98e-06
B5:PANTO-PWY	k__Bacteria|p__Firmicutes|c__Clostridia|o__Clostridiales|f__Lachnospiraceae|g__Lachnospiraceae_noname|s__Lachnospiraceae_bacterium_1_4_56FAA	0.14	1.7e-06	9.98e-06
B7/B8/H:PWY-5005	k__Bacteria|p__Firmicutes|c__Negativicutes|o__Selenomonadales|f__Veillonellaceae|g__Veillonella|s__Veillonella_unclassified	0.14	1.7e-06	9.98e-06
B6:PWY-7204	k__Bacteria|p__Firmicutes|c__Clostridia|o__Clostridiales|f__Clostridiales_noname|g__Flavonifractor|s__Flavonifractor_plautii	0.14	1.7e-06	9.98e-06
B12:COBALSYN-PWY	k__Bacteria|p__Firmicutes|c__Clostridia|o__Clostridiales|f__Lachnospiraceae|g__Blautia|s__Ruminococcus_gnavus	0.14	1.8e-06	1.05e-05
B1:PWY-7357	k__Bacteria|p__Firmicutes|c__Clostridia|o__Clostridiales|f__Eubacteriaceae|g__Eubacterium|s__Eubacterium_ramulus	0.14	1.8e-06	1.05e-05
B1:THISYNARA-PWY	k__Archaea|p__Euryarchaeota|c__Methanobacteria|o__Methanobacteriales|f__Methanobacteriaceae|g__Methanobrevibacter|s__Methanobrevibacter_smithii	-0.14	1.8e-06	1.05e-05
B2:PWY-6167	k__Bacteria|p__Firmicutes|c__Clostridia|o__Clostridiales|f__Lachnospiraceae|g__Lachnospiraceae_noname|s__Lachnospiraceae_bacterium_2_1_58FAA	-0.14	1.9e-06	1.11e-05
B2:PWY-6168	k__Bacteria|p__Proteobacteria|c__Deltaproteobacteria|o__Desulfovibrionales|f__Desulfovibrionaceae|g__Desulfovibrio|s__Desulfovibrio_desulfuricans	0.14	1.9e-06	1.11e-05
B9:PWY-7539	k__Bacteria|p__Firmicutes|c__Clostridia|o__Clostridiales|f__Ruminococcaceae|g__Faecalibacterium|s__Faecalibacterium_prausnitzii	-0.14	1.9e-06	1.11e-05
B9:PWY-7539	k__Bacteria|p__Proteobacteria|c__Gammaproteobacteria|o__Enterobacteriales|f__Enterobacteriaceae|g__Escherichia|s__Escherichia_coli	0.14	1.9e-06	1.11e-05
B1:PWY-6897	k__Bacteria|p__Bacteroidetes|c__Bacteroidia|o__Bacteroidales|f__Rikenellaceae|g__Alistipes|s__Alistipes_sp_AP11	0.14	2e-06	1.16e-05
B1:PWY-7357	k__Bacteria|p__Firmicutes|c__Clostridia|o__Clostridiales|f__Clostridiales_noname|g__Pseudoflavonifractor|s__Pseudoflavonifractor_capillosus	-0.14	2e-06	1.16e-05
B9:PWY-6147	k__Bacteria|p__Firmicutes|c__Clostridia|o__Clostridiales|f__Lachnospiraceae|g__Blautia|s__Blautia_producta	-0.14	2.1e-06	1.22e-05
B12:COBALSYN-PWY	k__Bacteria|p__Proteobacteria|c__Deltaproteobacteria|o__Desulfovibrionales|f__Desulfovibrionaceae|g__Bilophila|s__Bilophila_unclassified	-0.14	2.2e-06	1.27e-05
B2:RIBOSYN2-PWY	k__Bacteria|p__Firmicutes|c__Clostridia|o__Clostridiales|f__Lachnospiraceae|g__Coprococcus|s__Coprococcus_comes	-0.14	2.2e-06	1.27e-05
B5:PANTO-PWY	k__Bacteria|p__Firmicutes|c__Clostridia|o__Clostridiales|f__Ruminococcaceae|g__Faecalibacterium|s__Faecalibacterium_prausnitzii	0.14	2.3e-06	1.33e-05
B9:PWY-6147	k__Bacteria|p__Firmicutes|c__Clostridia|o__Clostridiales|f__Clostridiaceae|g__Clostridium|s__Clostridium_bolteae	-0.14	2.3e-06	1.33e-05
B2:PWY-6167	k__Bacteria|p__Firmicutes|c__Negativicutes|o__Selenomonadales|f__Veillonellaceae|g__Mitsuokella|s__Mitsuokella_unclassified	0.14	2.4e-06	1.38e-05
B1:PWY-6897	k__Bacteria|p__Firmicutes|c__Clostridia|o__Clostridiales|f__Eubacteriaceae|g__Eubacterium|s__Eubacterium_rectale	-0.14	2.4e-06	1.38e-05
B6:PWY-7204	k__Bacteria|p__Firmicutes|c__Clostridia|o__Clostridiales|f__Clostridiales_noname|g__Pseudoflavonifractor|s__Pseudoflavonifractor_capillosus	0.14	2.4e-06	1.38e-05
B1:PWY-7282	k__Bacteria|p__Firmicutes|c__Bacilli|o__Lactobacillales|f__Streptococcaceae|g__Streptococcus|s__Streptococcus_sanguinis	-0.14	2.4e-06	1.38e-05
B2:RIBOSYN2-PWY	k__Bacteria|p__Firmicutes|c__Clostridia|o__Clostridiales|f__Lachnospiraceae|g__Blautia|s__Ruminococcus_gnavus	-0.14	2.4e-06	1.38e-05
B9:1CMET2-PWY	k__Bacteria|p__Bacteroidetes|c__Bacteroidia|o__Bacteroidales|f__Porphyromonadaceae|g__Parabacteroides|s__Parabacteroides_distasonis	0.14	2.5e-06	1.43e-05
B2:PWY-6168	k__Bacteria|p__Bacteroidetes|c__Bacteroidia|o__Bacteroidales|f__Prevotellaceae|g__Paraprevotella|s__Paraprevotella_xylaniphila	0.14	2.5e-06	1.43e-05
B2:RIBOSYN2-PWY	k__Bacteria|p__Bacteroidetes|c__Bacteroidia|o__Bacteroidales|f__Rikenellaceae|g__Alistipes|s__Alistipes_sp_AP11	0.14	2.5e-06	1.43e-05
B9:1CMET2-PWY	k__Bacteria|p__Firmicutes|c__Erysipelotrichia|o__Erysipelotrichales|f__Erysipelotrichaceae|g__Catenibacterium|s__Catenibacterium_mitsuokai	-0.14	2.6e-06	1.48e-05
B9:PWY-6147	k__Bacteria|p__Firmicutes|c__Erysipelotrichia|o__Erysipelotrichales|f__Erysipelotrichaceae|g__Erysipelotrichaceae_noname|s__Clostridium_ramosum	-0.14	2.6e-06	1.48e-05
B6:PWY-7204	k__Bacteria|p__Bacteroidetes|c__Bacteroidia|o__Bacteroidales|f__Rikenellaceae|g__Alistipes|s__Alistipes_onderdonkii	0.14	2.6e-06	1.48e-05
B2:RIBOSYN2-PWY	k__Bacteria|p__Firmicutes|c__Clostridia|o__Clostridiales|f__Lachnospiraceae|g__Lachnospiraceae_noname|s__Lachnospiraceae_bacterium_3_1_57FAA_CT1	0.14	2.6e-06	1.48e-05
B1:PWY-7357	k__Bacteria|p__Proteobacteria|c__Deltaproteobacteria|o__Desulfovibrionales|f__Desulfovibrionaceae|g__Bilophila|s__Bilophila_unclassified	-0.14	2.7e-06	1.53e-05
B9:PWY-3841	k__Bacteria|p__Firmicutes|c__Bacilli|o__Lactobacillales|f__Streptococcaceae|g__Streptococcus|s__Streptococcus_thermophilus	0.14	2.8e-06	1.58e-05
B9:PWY-3841	k__Bacteria|p__Firmicutes|c__Clostridia|o__Clostridiales|f__Lachnospiraceae|g__Blautia|s__Ruminococcus_torques	-0.14	2.8e-06	1.58e-05
C:PWY-6415	k__Bacteria|p__Proteobacteria|c__Deltaproteobacteria|o__Desulfovibrionales|f__Desulfovibrionaceae|g__Bilophila|s__Bilophila_unclassified	0.14	2.8e-06	1.58e-05
B7/B8/H:PWY-6519	k__Bacteria|p__Actinobacteria|c__Actinobacteria|o__Bifidobacteriales|f__Bifidobacteriaceae|g__Bifidobacterium|s__Bifidobacterium_dentium	0.14	2.8e-06	1.58e-05
B2:RIBOSYN2-PWY	k__Bacteria|p__Proteobacteria|c__Betaproteobacteria|o__Burkholderiales|f__Sutterellaceae|g__Parasutterella|s__Parasutterella_excrementihominis	0.14	2.8e-06	1.58e-05
B7/B8/H:BIOTIN-BIOSYNTHESIS-PWY	k__Bacteria|p__Bacteroidetes|c__Bacteroidia|o__Bacteroidales|f__Bacteroidaceae|g__Bacteroides|s__Bacteroides_xylanisolvens	0.14	2.9e-06	1.63e-05
B6:PWY0-845	k__Bacteria|p__Firmicutes|c__Erysipelotrichia|o__Erysipelotrichales|f__Erysipelotrichaceae|g__Erysipelotrichaceae_noname|s__Eubacterium_biforme	-0.14	2.9e-06	1.63e-05
B9:1CMET2-PWY	k__Bacteria|p__Bacteroidetes|c__Bacteroidia|o__Bacteroidales|f__Bacteroidaceae|g__Bacteroides|s__Bacteroides_stercoris	0.14	3e-06	1.68e-05
B5:PANTO-PWY	k__Bacteria|p__Bacteroidetes|c__Bacteroidia|o__Bacteroidales|f__Porphyromonadaceae|g__Parabacteroides|s__Parabacteroides_merdae	0.14	3e-06	1.68e-05
B2:RIBOSYN2-PWY	k__Bacteria|p__Bacteroidetes|c__Bacteroidia|o__Bacteroidales|f__Porphyromonadaceae|g__Parabacteroides|s__Parabacteroides_unclassified	0.14	3e-06	1.68e-05
B1:THISYN-PWY	k__Bacteria|p__Bacteroidetes|c__Bacteroidia|o__Bacteroidales|f__Bacteroidaceae|g__Bacteroides|s__Bacteroides_thetaiotaomicron	0.14	3e-06	1.68e-05
B2:PWY-6167	k__Bacteria|p__Bacteroidetes|c__Bacteroidia|o__Bacteroidales|f__Prevotellaceae|g__Paraprevotella|s__Paraprevotella_unclassified	0.14	3.1e-06	1.73e-05
B2:PWY-6168	k__Bacteria|p__Bacteroidetes|c__Bacteroidia|o__Bacteroidales|f__Bacteroidaceae|g__Bacteroides|s__Bacteroides_salyersiae	0.14	3.1e-06	1.73e-05
B6:PWY-7204	k__Bacteria|p__Firmicutes|c__Clostridia|o__Clostridiales|f__Lachnospiraceae|g__Lachnospiraceae_noname|s__Lachnospiraceae_bacterium_5_1_63FAA	-0.14	3.1e-06	1.73e-05
B5:PANTO-PWY	k__Bacteria|p__Firmicutes|c__Clostridia|o__Clostridiales|f__Clostridiales_noname|g__Flavonifractor|s__Flavonifractor_plautii	0.14	3.2e-06	1.78e-05
B2:PWY-6167	k__Bacteria|p__Firmicutes|c__Bacilli|o__Lactobacillales|f__Streptococcaceae|g__Streptococcus|s__Streptococcus_thermophilus	-0.14	3.2e-06	1.78e-05
B2:PWY-6167	k__Bacteria|p__Firmicutes|c__Negativicutes|o__Selenomonadales|f__Acidaminococcaceae|g__Phascolarctobacterium|s__Phascolarctobacterium_succinatutens	0.14	3.2e-06	1.78e-05
B6:PWY-7204	k__Bacteria|p__Bacteroidetes|c__Bacteroidia|o__Bacteroidales|f__Rikenellaceae|g__Alistipes|s__Alistipes_senegalensis	0.14	3.2e-06	1.78e-05
B7/B8/H:BIOTIN-BIOSYNTHESIS-PWY	k__Bacteria|p__Actinobacteria|c__Actinobacteria|o__Bifidobacteriales|f__Bifidobacteriaceae|g__Bifidobacterium|s__Bifidobacterium_dentium	0.14	3.3e-06	1.83e-05
B1:PWY-6897	k__Bacteria|p__Actinobacteria|c__Actinobacteria|o__Actinomycetales|f__Micrococcaceae|g__Rothia|s__Rothia_mucilaginosa	-0.14	3.3e-06	1.83e-05
B2:PWY-6167	k__Bacteria|p__Firmicutes|c__Clostridia|o__Clostridiales|f__Ruminococcaceae|g__Anaerotruncus|s__Anaerotruncus_unclassified	0.14	3.4e-06	1.87e-05
B6:PWY-7204	k__Bacteria|p__Firmicutes|c__Clostridia|o__Clostridiales|f__Oscillospiraceae|g__Oscillibacter|s__Oscillibacter_unclassified	0.14	3.4e-06	1.87e-05
B6:PYRIDOXSYN-PWY	k__Bacteria|p__Firmicutes|c__Erysipelotrichia|o__Erysipelotrichales|f__Erysipelotrichaceae|g__Erysipelotrichaceae_noname|s__Erysipelotrichaceae_bacterium_21_3	0.14	3.4e-06	1.87e-05
B2:RIBOSYN2-PWY	k__Bacteria|p__Firmicutes|c__Bacilli|o__Lactobacillales|f__Streptococcaceae|g__Streptococcus|s__Streptococcus_australis	-0.14	3.4e-06	1.87e-05
B9:PWY-6147	k__Bacteria|p__Bacteroidetes|c__Bacteroidia|o__Bacteroidales|f__Rikenellaceae|g__Alistipes|s__Alistipes_senegalensis	0.14	3.5e-06	1.93e-05
B6:PWY-7204	k__Bacteria|p__Bacteroidetes|c__Bacteroidia|o__Bacteroidales|f__Bacteroidaceae|g__Bacteroides|s__Bacteroides_uniformis	0.14	3.6e-06	1.98e-05
B1:PWY-7357	k__Bacteria|p__Firmicutes|c__Bacilli|o__Lactobacillales|f__Streptococcaceae|g__Streptococcus|s__Streptococcus_thermophilus	-0.14	3.6e-06	1.98e-05
B2:PWY-6168	k__Bacteria|p__Actinobacteria|c__Actinobacteria|o__Bifidobacteriales|f__Bifidobacteriaceae|g__Bifidobacterium|s__Bifidobacterium_longum	-0.14	3.7e-06	2.03e-05
B7/B8/H:PWY-6519	k__Bacteria|p__Bacteroidetes|c__Bacteroidia|o__Bacteroidales|f__Bacteroidaceae|g__Bacteroides|s__Bacteroides_xylanisolvens	0.14	3.7e-06	2.03e-05
B9:PWY-3841	k__Bacteria|p__Bacteroidetes|c__Bacteroidia|o__Bacteroidales|f__Rikenellaceae|g__Alistipes|s__Alistipes_onderdonkii	0.14	3.8e-06	2.07e-05
B9:PWY-3841	k__Bacteria|p__Firmicutes|c__Clostridia|o__Clostridiales|f__Eubacteriaceae|g__Eubacterium|s__Eubacterium_siraeum	-0.14	3.8e-06	2.07e-05
B9:PWY-3841	k__Bacteria|p__Firmicutes|c__Negativicutes|o__Selenomonadales|f__Acidaminococcaceae|g__Phascolarctobacterium|s__Phascolarctobacterium_succinatutens	-0.14	3.8e-06	2.07e-05
B1:PWY-6892	k__Bacteria|p__Firmicutes|c__Clostridia|o__Clostridiales|f__Ruminococcaceae|g__Subdoligranulum|s__Subdoligranulum_unclassified	0.14	3.8e-06	2.07e-05
B1:PWY-6895	k__Bacteria|p__Firmicutes|c__Clostridia|o__Clostridiales|f__Clostridiaceae|g__Clostridium|s__Clostridium_bolteae	0.14	3.8e-06	2.07e-05
B6:PYRIDOXSYN-PWY	k__Bacteria|p__Actinobacteria|c__Actinobacteria|o__Actinomycetales|f__Micrococcaceae|g__Rothia|s__Rothia_mucilaginosa	-0.14	3.9e-06	2.12e-05
B1:PWY-6891	k__Bacteria|p__Firmicutes|c__Clostridia|o__Clostridiales|f__Clostridiaceae|g__Clostridium|s__Clostridium_bolteae	0.14	4e-06	2.17e-05
B6:PYRIDOXSYN-PWY	k__Bacteria|p__Firmicutes|c__Clostridia|o__Clostridiales|f__Peptostreptococcaceae|g__Peptostreptococcaceae_noname|s__Peptostreptococcaceae_noname_unclassified	-0.14	4e-06	2.17e-05
B9:PWY-6147	k__Bacteria|p__Proteobacteria|c__Betaproteobacteria|o__Burkholderiales|f__Burkholderiales_noname|g__Burkholderiales_noname|s__Burkholderiales_bacterium_1_1_47	-0.14	4.1e-06	2.22e-05
B1:PWY-7282	k__Bacteria|p__Firmicutes|c__Erysipelotrichia|o__Erysipelotrichales|f__Erysipelotrichaceae|g__Erysipelotrichaceae_noname|s__Erysipelotrichaceae_bacterium_21_3	0.14	4.2e-06	2.28e-05
B7/B8/H:PWY-5005	k__Bacteria|p__Firmicutes|c__Negativicutes|o__Selenomonadales|f__Veillonellaceae|g__Veillonella|s__Veillonella_atypica	0.14	4.3e-06	2.32e-05
B9:PWY-6612	k__Bacteria|p__Firmicutes|c__Clostridia|o__Clostridiales|f__Lachnospiraceae|g__Coprococcus|s__Coprococcus_catus	0.14	4.3e-06	2.32e-05
B9:PWY-6612	k__Bacteria|p__Firmicutes|c__Clostridia|o__Clostridiales|f__Lachnospiraceae|g__Coprococcus|s__Coprococcus_comes	0.14	4.3e-06	2.32e-05
B9:PWY-3841	k__Bacteria|p__Actinobacteria|c__Actinobacteria|o__Bifidobacteriales|f__Bifidobacteriaceae|g__Bifidobacterium|s__Bifidobacterium_adolescentis	-0.14	4.4e-06	2.37e-05
B1:THISYN-PWY	k__Bacteria|p__Proteobacteria|c__Deltaproteobacteria|o__Desulfovibrionales|f__Desulfovibrionaceae|g__Bilophila|s__Bilophila_unclassified	0.14	4.4e-06	2.37e-05
B2:PWY-6167	k__Bacteria|p__Firmicutes|c__Erysipelotrichia|o__Erysipelotrichales|f__Erysipelotrichaceae|g__Holdemania|s__Holdemania_unclassified	-0.14	4.5e-06	2.42e-05
B1:THISYNARA-PWY	k__Bacteria|p__Proteobacteria|c__Deltaproteobacteria|o__Desulfovibrionales|f__Desulfovibrionaceae|g__Bilophila|s__Bilophila_unclassified	-0.14	4.5e-06	2.42e-05
B6:PWY0-845	k__Bacteria|p__Actinobacteria|c__Actinobacteria|o__Actinomycetales|f__Micrococcaceae|g__Rothia|s__Rothia_mucilaginosa	-0.14	4.6e-06	2.47e-05
B9:FOLSYN-PWY	k__Bacteria|p__Firmicutes|c__Bacilli|o__Lactobacillales|f__Streptococcaceae|g__Streptococcus|s__Streptococcus_parasanguinis	0.14	4.7e-06	2.51e-05
B9:PWY-3841	k__Bacteria|p__Firmicutes|c__Clostridia|o__Clostridiales|f__Ruminococcaceae|g__Ruminococcus|s__Ruminococcus_albus	0.14	4.7e-06	2.51e-05
B9:PWY-3841	k__Bacteria|p__Firmicutes|c__Erysipelotrichia|o__Erysipelotrichales|f__Erysipelotrichaceae|g__Catenibacterium|s__Catenibacterium_mitsuokai	-0.14	4.7e-06	2.51e-05
B9:PWY-6147	k__Bacteria|p__Firmicutes|c__Negativicutes|o__Selenomonadales|f__Veillonellaceae|g__Mitsuokella|s__Mitsuokella_unclassified	0.14	4.8e-06	2.56e-05
B9:PWY-7539	k__Bacteria|p__Bacteroidetes|c__Bacteroidia|o__Bacteroidales|f__Rikenellaceae|g__Alistipes|s__Alistipes_indistinctus	0.14	4.8e-06	2.56e-05
B1:THISYN-PWY	k__Bacteria|p__Firmicutes|c__Clostridia|o__Clostridiales|f__Ruminococcaceae|g__Ruminococcus|s__Ruminococcus_bromii	-0.14	4.8e-06	2.56e-05
B2:PWY-6168	k__Bacteria|p__Firmicutes|c__Bacilli|o__Lactobacillales|f__Carnobacteriaceae|g__Granulicatella|s__Granulicatella_unclassified	-0.14	5e-06	2.66e-05
B1:PWY-6895	k__Bacteria|p__Firmicutes|c__Erysipelotrichia|o__Erysipelotrichales|f__Erysipelotrichaceae|g__Erysipelotrichaceae_noname|s__Clostridium_innocuum	0.14	5e-06	2.66e-05
B12:COBALSYN-PWY	k__Bacteria|p__Firmicutes|c__Clostridia|o__Clostridiales|f__Peptostreptococcaceae|g__Peptostreptococcaceae_noname|s__Clostridium_bartlettii	-0.13	5.1e-06	2.71e-05
B9:PWY-6147	k__Bacteria|p__Firmicutes|c__Clostridia|o__Clostridiales|f__Lachnospiraceae|g__Lachnospiraceae_noname|s__Lachnospiraceae_bacterium_1_4_56FAA	-0.13	5.1e-06	2.71e-05
B9:1CMET2-PWY	k__Bacteria|p__Firmicutes|c__Clostridia|o__Clostridiales|f__Eubacteriaceae|g__Eubacterium|s__Eubacterium_hallii	-0.13	5.2e-06	2.74e-05
B9:1CMET2-PWY	k__Bacteria|p__Firmicutes|c__Clostridia|o__Clostridiales|f__Oscillospiraceae|g__Oscillibacter|s__Oscillibacter_unclassified	0.13	5.2e-06	2.74e-05
B12:COBALSYN-PWY	k__Bacteria|p__Actinobacteria|c__Actinobacteria|o__Bifidobacteriales|f__Bifidobacteriaceae|g__Bifidobacterium|s__Bifidobacterium_adolescentis	-0.13	5.2e-06	2.74e-05
B2:PWY-6168	k__Bacteria|p__Verrucomicrobia|c__Verrucomicrobiae|o__Verrucomicrobiales|f__Verrucomicrobiaceae|g__Akkermansia|s__Akkermansia_muciniphila	0.13	5.2e-06	2.74e-05
B6:PWY0-845	k__Bacteria|p__Firmicutes|c__Clostridia|o__Clostridiales|f__Ruminococcaceae|g__Faecalibacterium|s__Faecalibacterium_prausnitzii	-0.13	5.2e-06	2.74e-05
B9:1CMET2-PWY	k__Bacteria|p__Firmicutes|c__Erysipelotrichia|o__Erysipelotrichales|f__Erysipelotrichaceae|g__Turicibacter|s__Turicibacter_sanguinis	-0.13	5.3e-06	2.78e-05
B12:COBALSYN-PWY	k__Bacteria|p__Proteobacteria|c__Deltaproteobacteria|o__Desulfovibrionales|f__Desulfovibrionaceae|g__Desulfovibrio|s__Desulfovibrio_desulfuricans	-0.13	5.3e-06	2.78e-05
B9:PWY-6612	k__Bacteria|p__Firmicutes|c__Clostridia|o__Clostridiales|f__Lachnospiraceae|g__Anaerostipes|s__Anaerostipes_hadrus	0.13	5.3e-06	2.78e-05
B1:PWY-6892	k__Bacteria|p__Firmicutes|c__Clostridia|o__Clostridiales|f__Clostridiales_noname|g__Flavonifractor|s__Flavonifractor_plautii	0.13	5.3e-06	2.78e-05
B6:PWY-7204	k__Bacteria|p__Bacteroidetes|c__Bacteroidia|o__Bacteroidales|f__Rikenellaceae|g__Alistipes|s__Alistipes_indistinctus	0.13	5.3e-06	2.78e-05
B1:PWY-6891	k__Bacteria|p__Firmicutes|c__Erysipelotrichia|o__Erysipelotrichales|f__Erysipelotrichaceae|g__Erysipelotrichaceae_noname|s__Clostridium_innocuum	0.13	5.4e-06	2.82e-05
B6:PWY-7204	k__Bacteria|p__Bacteroidetes|c__Bacteroidia|o__Bacteroidales|f__Bacteroidaceae|g__Bacteroides|s__Bacteroides_caccae	0.13	5.4e-06	2.82e-05
B2:RIBOSYN2-PWY	k__Bacteria|p__Firmicutes|c__Clostridia|o__Clostridiales|f__Lachnospiraceae|g__Blautia|s__Ruminococcus_obeum	-0.13	5.4e-06	2.82e-05
B1:THISYN-PWY	k__Bacteria|p__Firmicutes|c__Clostridia|o__Clostridiales|f__Ruminococcaceae|g__Anaerotruncus|s__Anaerotruncus_colihominis	0.13	5.4e-06	2.82e-05
B2:RIBOSYN2-PWY	k__Bacteria|p__Bacteroidetes|c__Bacteroidia|o__Bacteroidales|f__Porphyromonadaceae|g__Odoribacter|s__Odoribacter_splanchnicus	0.13	5.5e-06	2.87e-05
B7/B8/H:BIOTIN-BIOSYNTHESIS-PWY	k__Bacteria|p__Bacteroidetes|c__Bacteroidia|o__Bacteroidales|f__Bacteroidaceae|g__Bacteroides|s__Bacteroides_thetaiotaomicron	0.13	5.6e-06	2.91e-05
B9:PWY-6612	k__Bacteria|p__Firmicutes|c__Clostridia|o__Clostridiales|f__Eubacteriaceae|g__Eubacterium|s__Eubacterium_hallii	0.13	5.6e-06	2.91e-05
B1:PWY-7357	k__Bacteria|p__Firmicutes|c__Clostridia|o__Clostridiales|f__Lachnospiraceae|g__Butyrivibrio|s__Butyrivibrio_crossotus	-0.13	5.6e-06	2.91e-05
B1:THISYNARA-PWY	k__Bacteria|p__Proteobacteria|c__Betaproteobacteria|o__Burkholderiales|f__Oxalobacteraceae|g__Oxalobacter|s__Oxalobacter_formigenes	-0.13	5.7e-06	2.96e-05
B7/B8/H:BIOTIN-BIOSYNTHESIS-PWY	k__Bacteria|p__Bacteroidetes|c__Bacteroidia|o__Bacteroidales|f__Bacteroidaceae|g__Bacteroides|s__Bacteroides_vulgatus	0.13	5.9e-06	3.05e-05
B9:PWY-3841	k__Bacteria|p__Firmicutes|c__Clostridia|o__Clostridiales|f__Peptostreptococcaceae|g__Peptostreptococcaceae_noname|s__Clostridium_bartlettii	-0.13	5.9e-06	3.05e-05
C:PWY-6415	k__Bacteria|p__Bacteroidetes|c__Bacteroidia|o__Bacteroidales|f__Porphyromonadaceae|g__Parabacteroides|s__Parabacteroides_distasonis	0.13	5.9e-06	3.05e-05
B1:PWY-7282	k__Bacteria|p__Actinobacteria|c__Actinobacteria|o__Coriobacteriales|f__Coriobacteriaceae|g__Olsenella|s__Olsenella_unclassified	-0.13	5.9e-06	3.05e-05
B1:PWY-6897	k__Bacteria|p__Firmicutes|c__Bacilli|o__Lactobacillales|f__Streptococcaceae|g__Streptococcus|s__Streptococcus_australis	-0.13	6.3e-06	3.25e-05
B9:1CMET2-PWY	k__Bacteria|p__Firmicutes|c__Bacilli|o__Lactobacillales|f__Streptococcaceae|g__Streptococcus|s__Streptococcus_thermophilus	0.13	6.4e-06	3.3e-05
B2:RIBOSYN2-PWY	k__Bacteria|p__Firmicutes|c__Clostridia|o__Clostridiales|f__Lachnospiraceae|g__Blautia|s__Ruminococcus_torques	-0.13	6.4e-06	3.3e-05
B2:PWY-6168	k__Bacteria|p__Actinobacteria|c__Actinobacteria|o__Coriobacteriales|f__Coriobacteriaceae|g__Eggerthella|s__Eggerthella_unclassified	0.13	6.5e-06	3.35e-05
B1:PWY-6895	k__Bacteria|p__Firmicutes|c__Clostridia|o__Clostridiales|f__Ruminococcaceae|g__Ruminococcus|s__Ruminococcus_sp_5_1_39BFAA	-0.13	6.7e-06	3.43e-05
B6:PWY-7204	k__Bacteria|p__Bacteroidetes|c__Bacteroidia|o__Bacteroidales|f__Bacteroidaceae|g__Bacteroides|s__Bacteroides_fragilis	0.13	6.7e-06	3.43e-05
B1:PWY-7357	k__Bacteria|p__Firmicutes|c__Bacilli|o__Lactobacillales|f__Streptococcaceae|g__Streptococcus|s__Streptococcus_anginosus	-0.13	6.7e-06	3.43e-05
B6:PWY0-845	k__Bacteria|p__Firmicutes|c__Clostridia|o__Clostridiales|f__Ruminococcaceae|g__Ruminococcaceae_noname|s__Ruminococcaceae_bacterium_D16	0.13	6.7e-06	3.43e-05
B6:PWY-7204	k__Bacteria|p__Firmicutes|c__Erysipelotrichia|o__Erysipelotrichales|f__Erysipelotrichaceae|g__Erysipelotrichaceae_noname|s__Clostridium_innocuum	0.13	7.1e-06	3.63e-05
B6:PWY-7204	k__Bacteria|p__Firmicutes|c__Erysipelotrichia|o__Erysipelotrichales|f__Erysipelotrichaceae|g__Turicibacter|s__Turicibacter_sanguinis	0.13	7.1e-06	3.63e-05
B9:PWY-3841	k__Bacteria|p__Firmicutes|c__Erysipelotrichia|o__Erysipelotrichales|f__Erysipelotrichaceae|g__Erysipelotrichaceae_noname|s__Eubacterium_cylindroides	-0.13	7.3e-06	3.72e-05
C:PWY-6415	k__Bacteria|p__Proteobacteria|c__Betaproteobacteria|o__Burkholderiales|f__Burkholderiales_noname|g__Burkholderiales_noname|s__Burkholderiales_bacterium_1_1_47	0.13	7.3e-06	3.72e-05
B6:PWY-7204	k__Bacteria|p__Firmicutes|c__Clostridia|o__Clostridiales|f__Lachnospiraceae|g__Blautia|s__Ruminococcus_obeum	-0.13	7.3e-06	3.72e-05
B7/B8/H:PWY-6519	k__Bacteria|p__Bacteroidetes|c__Bacteroidia|o__Bacteroidales|f__Bacteroidaceae|g__Bacteroides|s__Bacteroides_thetaiotaomicron	0.13	7.7e-06	3.92e-05
B5:PANTO-PWY	k__Bacteria|p__Firmicutes|c__Clostridia|o__Clostridiales|f__Oscillospiraceae|g__Oscillibacter|s__Oscillibacter_unclassified	0.13	7.8e-06	3.96e-05
B1:PWY-6892	k__Bacteria|p__Firmicutes|c__Clostridia|o__Clostridiales|f__Lachnospiraceae|g__Butyrivibrio|s__Butyrivibrio_crossotus	0.13	7.8e-06	3.96e-05
B7/B8/H:BIOTIN-BIOSYNTHESIS-PWY	k__Bacteria|p__Firmicutes|c__Erysipelotrichia|o__Erysipelotrichales|f__Erysipelotrichaceae|g__Turicibacter|s__Turicibacter_sanguinis	0.13	8e-06	4.06e-05
B7/B8/H:PWY-6519	k__Bacteria|p__Firmicutes|c__Erysipelotrichia|o__Erysipelotrichales|f__Erysipelotrichaceae|g__Turicibacter|s__Turicibacter_sanguinis	0.13	8.1e-06	4.11e-05
B12:COBALSYN-PWY	k__Bacteria|p__Bacteroidetes|c__Bacteroidia|o__Bacteroidales|f__Rikenellaceae|g__Alistipes|s__Alistipes_onderdonkii	-0.13	8.2e-06	4.15e-05
B7/B8/H:PWY-6519	k__Bacteria|p__Bacteroidetes|c__Bacteroidia|o__Bacteroidales|f__Bacteroidaceae|g__Bacteroides|s__Bacteroides_vulgatus	0.13	8.5e-06	4.29e-05
B6:PYRIDOXSYN-PWY	k__Bacteria|p__Firmicutes|c__Erysipelotrichia|o__Erysipelotrichales|f__Erysipelotrichaceae|g__Erysipelotrichaceae_noname|s__Eubacterium_biforme	-0.13	8.5e-06	4.29e-05
B1:PWY-6892	k__Bacteria|p__Firmicutes|c__Erysipelotrichia|o__Erysipelotrichales|f__Erysipelotrichaceae|g__Erysipelotrichaceae_noname|s__Erysipelotrichaceae_bacterium_2_2_44A	0.13	8.8e-06	4.44e-05
B7/B8/H:BIOTIN-BIOSYNTHESIS-PWY	k__Bacteria|p__Bacteroidetes|c__Bacteroidia|o__Bacteroidales|f__Bacteroidaceae|g__Bacteroides|s__Bacteroides_dorei	0.13	9.3e-06	4.67e-05
B2:PWY-6167	k__Bacteria|p__Bacteroidetes|c__Bacteroidia|o__Bacteroidales|f__Prevotellaceae|g__Prevotella|s__Prevotella_copri	0.13	9.3e-06	4.67e-05
B1:PWY-7282	k__Bacteria|p__Firmicutes|c__Clostridia|o__Clostridiales|f__Eubacteriaceae|g__Eubacterium|s__Eubacterium_rectale	-0.13	9.3e-06	4.67e-05
B1:PWY-7357	k__Bacteria|p__Bacteroidetes|c__Bacteroidia|o__Bacteroidales|f__Rikenellaceae|g__Alistipes|s__Alistipes_finegoldii	-0.13	9.3e-06	4.67e-05
B6:PYRIDOXSYN-PWY	k__Bacteria|p__Firmicutes|c__Clostridia|o__Clostridiales|f__Lachnospiraceae|g__Blautia|s__Ruminococcus_torques	-0.13	9.3e-06	4.67e-05
B6:PWY0-845	k__Bacteria|p__Firmicutes|c__Negativicutes|o__Selenomonadales|f__Veillonellaceae|g__Veillonella|s__Veillonella_parvula	-0.13	9.4e-06	4.71e-05
B9:PWY-3841	k__Bacteria|p__Bacteroidetes|c__Bacteroidia|o__Bacteroidales|f__Bacteroidaceae|g__Bacteroides|s__Bacteroides_thetaiotaomicron	0.13	9.7e-06	4.85e-05
B6:PWY0-845	k__Bacteria|p__Firmicutes|c__Bacilli|o__Lactobacillales|f__Streptococcaceae|g__Streptococcus|s__Streptococcus_gordonii	-0.13	9.7e-06	4.85e-05
B9:1CMET2-PWY	k__Bacteria|p__Firmicutes|c__Clostridia|o__Clostridiales|f__Clostridiaceae|g__Clostridium|s__Clostridium_bolteae	0.13	9.8e-06	4.89e-05
B6:PWY0-845	k__Bacteria|p__Firmicutes|c__Clostridia|o__Clostridiales|f__Peptostreptococcaceae|g__Peptostreptococcaceae_noname|s__Peptostreptococcaceae_noname_unclassified	-0.13	9.8e-06	4.89e-05
B9:FOLSYN-PWY	k__Bacteria|p__Firmicutes|c__Clostridia|o__Clostridiales|f__Lachnospiraceae|g__Anaerostipes|s__Anaerostipes_hadrus	0.13	9.9e-06	4.93e-05
B9:PWY-3841	k__Bacteria|p__Firmicutes|c__Clostridia|o__Clostridiales|f__Clostridiaceae|g__Clostridium|s__Clostridium_bolteae	0.13	9.9e-06	4.93e-05
B6:PYRIDOXSYN-PWY	k__Bacteria|p__Firmicutes|c__Bacilli|o__Lactobacillales|f__Streptococcaceae|g__Streptococcus|s__Streptococcus_gordonii	-0.13	1e-05	4.97e-05
B1:THISYN-PWY	k__Bacteria|p__Firmicutes|c__Clostridia|o__Clostridiales|f__Ruminococcaceae|g__Ruminococcus|s__Ruminococcus_sp_5_1_39BFAA	-0.13	1e-05	4.97e-05
B7/B8/H:PWY-6519	k__Bacteria|p__Bacteroidetes|c__Bacteroidia|o__Bacteroidales|f__Bacteroidaceae|g__Bacteroides|s__Bacteroides_dorei	0.13	1.1e-05	5.44e-05
B6:PWY-7204	k__Bacteria|p__Firmicutes|c__Clostridia|o__Clostridiales|f__Eubacteriaceae|g__Eubacterium|s__Eubacterium_rectale	-0.13	1.1e-05	5.44e-05
B9:PWY-7539	k__Bacteria|p__Firmicutes|c__Bacilli|o__Lactobacillales|f__Streptococcaceae|g__Streptococcus|s__Streptococcus_parasanguinis	-0.13	1.1e-05	5.44e-05
B9:PWY-7539	k__Bacteria|p__Proteobacteria|c__Deltaproteobacteria|o__Desulfovibrionales|f__Desulfovibrionaceae|g__Bilophila|s__Bilophila_wadsworthia	0.13	1.1e-05	5.44e-05
B2:RIBOSYN2-PWY	k__Bacteria|p__Firmicutes|c__Erysipelotrichia|o__Erysipelotrichales|f__Erysipelotrichaceae|g__Erysipelotrichaceae_noname|s__Erysipelotrichaceae_bacterium_21_3	0.13	1.1e-05	5.44e-05
B5:PANTO-PWY	k__Bacteria|p__Actinobacteria|c__Actinobacteria|o__Actinomycetales|f__Micrococcaceae|g__Rothia|s__Rothia_dentocariosa	-0.13	1.2e-05	5.89e-05
B9:PWY-3841	k__Bacteria|p__Firmicutes|c__Clostridia|o__Clostridiales|f__Eubacteriaceae|g__Eubacterium|s__Eubacterium_hallii	-0.13	1.2e-05	5.89e-05
C:PWY-6415	k__Bacteria|p__Firmicutes|c__Clostridia|o__Clostridiales|f__Clostridiales_noname|g__Flavonifractor|s__Flavonifractor_plautii	0.13	1.2e-05	5.89e-05
B1:PWY-6892	k__Bacteria|p__Bacteroidetes|c__Bacteroidia|o__Bacteroidales|f__Bacteroidaceae|g__Bacteroides|s__Bacteroides_xylanisolvens	0.13	1.2e-05	5.89e-05
B1:PWY-6897	k__Archaea|p__Euryarchaeota|c__Methanobacteria|o__Methanobacteriales|f__Methanobacteriaceae|g__Methanobrevibacter|s__Methanobrevibacter_unclassified	0.13	1.2e-05	5.89e-05
B1:PWY-7357	k__Archaea|p__Euryarchaeota|c__Methanobacteria|o__Methanobacteriales|f__Methanobacteriaceae|g__Methanobrevibacter|s__Methanobrevibacter_unclassified	-0.13	1.2e-05	5.89e-05
B2:RIBOSYN2-PWY	k__Bacteria|p__Firmicutes|c__Clostridia|o__Clostridiales|f__Ruminococcaceae|g__Anaerotruncus|s__Anaerotruncus_unclassified	0.13	1.2e-05	5.89e-05
B1:PWY-7282	k__Bacteria|p__Firmicutes|c__Clostridia|o__Clostridiales|f__Peptostreptococcaceae|g__Peptostreptococcaceae_noname|s__Peptostreptococcaceae_noname_unclassified	-0.13	1.3e-05	6.36e-05
B6:PWY0-845	k__Bacteria|p__Firmicutes|c__Negativicutes|o__Selenomonadales|f__Veillonellaceae|g__Veillonella|s__Veillonella_unclassified	-0.13	1.3e-05	6.36e-05
B6:PYRIDOXSYN-PWY	k__Bacteria|p__Firmicutes|c__Clostridia|o__Clostridiales|f__Clostridiales_noname|g__Flavonifractor|s__Flavonifractor_plautii	0.13	1.3e-05	6.36e-05
B7/B8/H:BIOTIN-BIOSYNTHESIS-PWY	k__Bacteria|p__Bacteroidetes|c__Bacteroidia|o__Bacteroidales|f__Porphyromonadaceae|g__Parabacteroides|s__Parabacteroides_merdae	0.13	1.4e-05	6.79e-05
B12:COBALSYN-PWY	k__Bacteria|p__Bacteroidetes|c__Bacteroidia|o__Bacteroidales|f__Bacteroidaceae|g__Bacteroides|s__Bacteroides_eggerthii	-0.13	1.4e-05	6.79e-05
B12:COBALSYN-PWY	k__Bacteria|p__Bacteroidetes|c__Bacteroidia|o__Bacteroidales|f__Rikenellaceae|g__Alistipes|s__Alistipes_shahii	-0.13	1.4e-05	6.79e-05
B9:PWY-6147	k__Bacteria|p__Actinobacteria|c__Actinobacteria|o__Coriobacteriales|f__Coriobacteriaceae|g__Eggerthella|s__Eggerthella_lenta	-0.13	1.4e-05	6.79e-05
B2:PWY-6168	k__Bacteria|p__Firmicutes|c__Negativicutes|o__Selenomonadales|f__Veillonellaceae|g__Mitsuokella|s__Mitsuokella_unclassified	-0.13	1.4e-05	6.79e-05
C:PWY-6415	k__Bacteria|p__Bacteroidetes|c__Bacteroidia|o__Bacteroidales|f__Bacteroidaceae|g__Bacteroides|s__Bacteroides_thetaiotaomicron	0.13	1.4e-05	6.79e-05
B6:PWY0-845	k__Bacteria|p__Actinobacteria|c__Actinobacteria|o__Coriobacteriales|f__Coriobacteriaceae|g__Olsenella|s__Olsenella_unclassified	-0.13	1.4e-05	6.79e-05
B6:PYRIDOXSYN-PWY	k__Bacteria|p__Firmicutes|c__Clostridia|o__Clostridiales|f__Ruminococcaceae|g__Ruminococcaceae_noname|s__Ruminococcaceae_bacterium_D16	0.13	1.4e-05	6.79e-05
B9:1CMET2-PWY	k__Bacteria|p__Firmicutes|c__Clostridia|o__Clostridiales|f__Lachnospiraceae|g__Blautia|s__Ruminococcus_torques	-0.13	1.5e-05	7.23e-05
B7/B8/H:BIOTIN-BIOSYNTHESIS-PWY	k__Bacteria|p__Bacteroidetes|c__Bacteroidia|o__Bacteroidales|f__Bacteroidaceae|g__Bacteroides|s__Bacteroides_uniformis	0.13	1.5e-05	7.23e-05
B9:PWY-3841	k__Bacteria|p__Bacteroidetes|c__Bacteroidia|o__Bacteroidales|f__Porphyromonadaceae|g__Parabacteroides|s__Parabacteroides_distasonis	0.13	1.5e-05	7.23e-05
B1:PWY-6897	k__Bacteria|p__Firmicutes|c__Clostridia|o__Clostridiales|f__Lachnospiraceae|g__Lachnospiraceae_noname|s__Lachnospiraceae_bacterium_5_1_63FAA	-0.13	1.5e-05	7.23e-05
B1:PWY-7357	k__Bacteria|p__Bacteroidetes|c__Bacteroidia|o__Bacteroidales|f__Bacteroidaceae|g__Bacteroides|s__Bacteroides_dorei	-0.13	1.5e-05	7.23e-05
B1:THISYN-PWY	k__Bacteria|p__Bacteroidetes|c__Bacteroidia|o__Bacteroidales|f__Bacteroidaceae|g__Bacteroides|s__Bacteroides_vulgatus	0.13	1.5e-05	7.23e-05
B9:PWY-3841	k__Bacteria|p__Firmicutes|c__Clostridia|o__Clostridiales|f__Oscillospiraceae|g__Oscillibacter|s__Oscillibacter_unclassified	0.13	1.6e-05	7.69e-05
B12:PWY-5509	k__Bacteria|p__Bacteroidetes|c__Bacteroidia|o__Bacteroidales|f__Porphyromonadaceae|g__Parabacteroides|s__Parabacteroides_goldsteinii	0.13	1.6e-05	7.69e-05
B9:PWY-7539	k__Bacteria|p__Proteobacteria|c__Betaproteobacteria|o__Burkholderiales|f__Oxalobacteraceae|g__Oxalobacter|s__Oxalobacter_formigenes	0.13	1.6e-05	7.69e-05
B12:COBALSYN-PWY	k__Bacteria|p__Firmicutes|c__Clostridia|o__Clostridiales|f__Lachnospiraceae|g__Lachnospiraceae_noname|s__Lachnospiraceae_bacterium_7_1_58FAA	-0.13	1.7e-05	8.12e-05
B12:COBALSYN-PWY	k__Bacteria|p__Proteobacteria|c__Deltaproteobacteria|o__Desulfovibrionales|f__Desulfovibrionaceae|g__Desulfovibrio|s__Desulfovibrio_piger	-0.13	1.7e-05	8.12e-05
B2:PWY-6168	k__Bacteria|p__Bacteroidetes|c__Bacteroidia|o__Bacteroidales|f__Rikenellaceae|g__Alistipes|s__Alistipes_sp_AP11	0.13	1.7e-05	8.12e-05
C:PWY-6415	k__Bacteria|p__Bacteroidetes|c__Bacteroidia|o__Bacteroidales|f__Rikenellaceae|g__Alistipes|s__Alistipes_senegalensis	0.13	1.7e-05	8.12e-05
B1:THISYN-PWY	k__Bacteria|p__Actinobacteria|c__Actinobacteria|o__Coriobacteriales|f__Coriobacteriaceae|g__Collinsella|s__Collinsella_aerofaciens	-0.13	1.7e-05	8.12e-05
B1:THISYN-PWY	k__Bacteria|p__Bacteroidetes|c__Bacteroidia|o__Bacteroidales|f__Bacteroidaceae|g__Bacteroides|s__Bacteroides_caccae	0.13	1.7e-05	8.12e-05
B7/B8/H:BIOTIN-BIOSYNTHESIS-PWY	k__Bacteria|p__Bacteroidetes|c__Bacteroidia|o__Bacteroidales|f__Bacteroidales_noname|g__Bacteroidales_noname|s__Bacteroidales_bacterium_ph8	0.13	1.8e-05	8.55e-05
B1:PWY-6891	k__Bacteria|p__Firmicutes|c__Erysipelotrichia|o__Erysipelotrichales|f__Erysipelotrichaceae|g__Erysipelotrichaceae_noname|s__Clostridium_ramosum	0.13	1.8e-05	8.55e-05
B1:PWY-7282	k__Bacteria|p__Firmicutes|c__Negativicutes|o__Selenomonadales|f__Veillonellaceae|g__Veillonella|s__Veillonella_parvula	-0.13	1.8e-05	8.55e-05
B6:PWY0-845	k__Bacteria|p__Firmicutes|c__Clostridia|o__Clostridiales|f__Eubacteriaceae|g__Eubacterium|s__Eubacterium_hallii	-0.13	1.8e-05	8.55e-05
B6:PYRIDOXSYN-PWY	k__Bacteria|p__Bacteroidetes|c__Bacteroidia|o__Bacteroidales|f__Prevotellaceae|g__Paraprevotella|s__Paraprevotella_xylaniphila	0.13	1.8e-05	8.55e-05
B6:PYRIDOXSYN-PWY	k__Bacteria|p__Firmicutes|c__Clostridia|o__Clostridiales|f__Ruminococcaceae|g__Faecalibacterium|s__Faecalibacterium_prausnitzii	-0.13	1.8e-05	8.55e-05
B9:PWY-3841	k__Bacteria|p__Proteobacteria|c__Betaproteobacteria|o__Burkholderiales|f__Burkholderiales_noname|g__Burkholderiales_noname|s__Burkholderiales_bacterium_1_1_47	0.13	1.9e-05	8.97e-05
B12:PWY-5509	k__Bacteria|p__Firmicutes|c__Clostridia|o__Clostridiales|f__Clostridiaceae|g__Clostridium|s__Clostridium_hathewayi	0.13	1.9e-05	8.97e-05
B1:PWY-6891	k__Bacteria|p__Firmicutes|c__Clostridia|o__Clostridiales|f__Ruminococcaceae|g__Ruminococcus|s__Ruminococcus_sp_5_1_39BFAA	-0.13	1.9e-05	8.97e-05
B1:PWY-7357	k__Bacteria|p__Bacteroidetes|c__Bacteroidia|o__Bacteroidales|f__Rikenellaceae|g__Alistipes|s__Alistipes_indistinctus	-0.13	1.9e-05	8.97e-05
B6:PWY0-845	k__Bacteria|p__Firmicutes|c__Clostridia|o__Clostridiales|f__Lachnospiraceae|g__Blautia|s__Ruminococcus_torques	-0.13	1.9e-05	8.97e-05
B9:PWY-3841	k__Bacteria|p__Firmicutes|c__Clostridia|o__Clostridiales|f__Clostridiaceae|g__Clostridium|s__Clostridium_sp_L2_50	-0.13	2e-05	9.4e-05
B7/B8/H:PWY-5005	k__Bacteria|p__Bacteroidetes|c__Bacteroidia|o__Bacteroidales|f__Bacteroidaceae|g__Bacteroides|s__Bacteroides_fragilis	0.13	2e-05	9.4e-05
B7/B8/H:PWY-6519	k__Bacteria|p__Bacteroidetes|c__Bacteroidia|o__Bacteroidales|f__Bacteroidaceae|g__Bacteroides|s__Bacteroides_uniformis	0.13	2e-05	9.4e-05
B7/B8/H:PWY-6519	k__Bacteria|p__Bacteroidetes|c__Bacteroidia|o__Bacteroidales|f__Porphyromonadaceae|g__Parabacteroides|s__Parabacteroides_merdae	0.13	2e-05	9.4e-05
B6:PWY-7204	k__Bacteria|p__Bacteroidetes|c__Bacteroidia|o__Bacteroidales|f__Bacteroidaceae|g__Bacteroides|s__Bacteroides_thetaiotaomicron	0.13	2e-05	9.4e-05
B9:1CMET2-PWY	k__Bacteria|p__Firmicutes|c__Clostridia|o__Clostridiales|f__Peptostreptococcaceae|g__Peptostreptococcaceae_noname|s__Clostridium_bartlettii	-0.13	2.1e-05	9.84e-05
B12:COBALSYN-PWY	k__Bacteria|p__Firmicutes|c__Clostridia|o__Clostridiales|f__Lachnospiraceae|g__Dorea|s__Dorea_formicigenerans	0.13	2.1e-05	9.84e-05
B6:PYRIDOXSYN-PWY	k__Bacteria|p__Actinobacteria|c__Actinobacteria|o__Actinomycetales|f__Actinomycetaceae|g__Actinomyces|s__Actinomyces_viscosus	-0.13	2.1e-05	9.84e-05
B1:PWY-7282	k__Bacteria|p__Firmicutes|c__Bacilli|o__Lactobacillales|f__Streptococcaceae|g__Streptococcus|s__Streptococcus_gordonii	-0.13	2.2e-05	0.000103
B1:PWY-6895	k__Bacteria|p__Firmicutes|c__Erysipelotrichia|o__Erysipelotrichales|f__Erysipelotrichaceae|g__Erysipelotrichaceae_noname|s__Clostridium_ramosum	0.13	2.3e-05	0.000107
B6:PWY0-845	k__Bacteria|p__Bacteroidetes|c__Bacteroidia|o__Bacteroidales|f__Bacteroidaceae|g__Bacteroides|s__Bacteroides_eggerthii	0.13	2.3e-05	0.000107
B2:RIBOSYN2-PWY	k__Bacteria|p__Firmicutes|c__Clostridia|o__Clostridiales|f__Eubacteriaceae|g__Eubacterium|s__Eubacterium_hallii	-0.13	2.3e-05	0.000107
B9:PWY-6147	k__Bacteria|p__Bacteroidetes|c__Bacteroidia|o__Bacteroidales|f__Prevotellaceae|g__Paraprevotella|s__Paraprevotella_unclassified	0.12	2.4e-05	0.000111
B2:PWY-6167	k__Bacteria|p__Firmicutes|c__Clostridia|o__Clostridiales|f__Lachnospiraceae|g__Roseburia|s__Roseburia_intestinalis	-0.13	2.4e-05	0.000111
B9:PWY-6612	k__Bacteria|p__Firmicutes|c__Clostridia|o__Clostridiales|f__Eubacteriaceae|g__Eubacterium|s__Eubacterium_ramulus	0.13	2.4e-05	0.000111
B9:PWY-7539	k__Bacteria|p__Proteobacteria|c__Deltaproteobacteria|o__Desulfovibrionales|f__Desulfovibrionaceae|g__Bilophila|s__Bilophila_unclassified	0.13	2.4e-05	0.000111
B6:PYRIDOXSYN-PWY	k__Archaea|p__Euryarchaeota|c__Methanobacteria|o__Methanobacteriales|f__Methanobacteriaceae|g__Methanobrevibacter|s__Methanobrevibacter_smithii	0.12	2.4e-05	0.000111
B1:THISYN-PWY	k__Bacteria|p__Bacteroidetes|c__Bacteroidia|o__Bacteroidales|f__Bacteroidaceae|g__Bacteroides|s__Bacteroides_cellulosilyticus	0.12	2.4e-05	0.000111
B1:THISYN-PWY	k__Bacteria|p__Firmicutes|c__Erysipelotrichia|o__Erysipelotrichales|f__Erysipelotrichaceae|g__Turicibacter|s__Turicibacter_sanguinis	0.13	2.4e-05	0.000111
B7/B8/H:PWY-6519	k__Bacteria|p__Bacteroidetes|c__Bacteroidia|o__Bacteroidales|f__Bacteroidales_noname|g__Bacteroidales_noname|s__Bacteroidales_bacterium_ph8	0.12	2.5e-05	0.000116
B6:PWY0-845	k__Bacteria|p__Firmicutes|c__Clostridia|o__Clostridiales|f__Clostridiales_noname|g__Flavonifractor|s__Flavonifractor_plautii	0.12	2.5e-05	0.000116
B9:1CMET2-PWY	k__Bacteria|p__Firmicutes|c__Clostridia|o__Clostridiales|f__Ruminococcaceae|g__Anaerotruncus|s__Anaerotruncus_colihominis	0.12	2.6e-05	0.00012
B1:PWY-6895	k__Bacteria|p__Firmicutes|c__Clostridia|o__Clostridiales|f__Lachnospiraceae|g__Lachnospiraceae_noname|s__Lachnospiraceae_bacterium_5_1_63FAA	-0.12	2.6e-05	0.00012
B9:PWY-7539	k__Bacteria|p__Firmicutes|c__Clostridia|o__Clostridiales|f__Lachnospiraceae|g__Lachnospiraceae_noname|s__Lachnospiraceae_bacterium_5_1_63FAA	0.12	2.6e-05	0.00012
B6:PYRIDOXSYN-PWY	k__Bacteria|p__Bacteroidetes|c__Bacteroidia|o__Bacteroidales|f__Bacteroidaceae|g__Bacteroides|s__Bacteroides_finegoldii	0.12	2.6e-05	0.00012
B9:1CMET2-PWY	k__Bacteria|p__Firmicutes|c__Clostridia|o__Clostridiales|f__Lachnospiraceae|g__Roseburia|s__Roseburia_intestinalis	0.12	2.7e-05	0.000124
B2:PWY-6168	k__Bacteria|p__Firmicutes|c__Bacilli|o__Lactobacillales|f__Streptococcaceae|g__Streptococcus|s__Streptococcus_mutans	-0.12	2.7e-05	0.000124
B1:PWY-7282	k__Bacteria|p__Actinobacteria|c__Actinobacteria|o__Actinomycetales|f__Actinomycetaceae|g__Actinomyces|s__Actinomyces_viscosus	-0.12	2.7e-05	0.000124
B9:FOLSYN-PWY	k__Bacteria|p__Firmicutes|c__Clostridia|o__Clostridiales|f__Lachnospiraceae|g__Coprococcus|s__Coprococcus_comes	0.12	2.8e-05	0.000128
B5:PANTO-PWY	k__Bacteria|p__Actinobacteria|c__Actinobacteria|o__Coriobacteriales|f__Coriobacteriaceae|g__Gordonibacter|s__Gordonibacter_pamelaeae	0.12	2.8e-05	0.000128
B6:PYRIDOXSYN-PWY	k__Bacteria|p__Actinobacteria|c__Actinobacteria|o__Coriobacteriales|f__Coriobacteriaceae|g__Olsenella|s__Olsenella_unclassified	-0.12	2.8e-05	0.000128
B9:1CMET2-PWY	k__Archaea|p__Euryarchaeota|c__Methanobacteria|o__Methanobacteriales|f__Methanobacteriaceae|g__Methanosphaera|s__Methanosphaera_stadtmanae	-0.12	2.9e-05	0.000132
B12:COBALSYN-PWY	k__Bacteria|p__Firmicutes|c__Erysipelotrichia|o__Erysipelotrichales|f__Erysipelotrichaceae|g__Turicibacter|s__Turicibacter_unclassified	-0.12	2.9e-05	0.000132
B5:PANTO-PWY	k__Bacteria|p__Firmicutes|c__Negativicutes|o__Selenomonadales|f__Veillonellaceae|g__Mitsuokella|s__Mitsuokella_unclassified	-0.12	2.9e-05	0.000132
B7/B8/H:PWY-5005	k__Bacteria|p__Actinobacteria|c__Actinobacteria|o__Bifidobacteriales|f__Bifidobacteriaceae|g__Bifidobacterium|s__Bifidobacterium_bifidum	0.12	2.9e-05	0.000132
B1:PWY-6897	k__Bacteria|p__Bacteroidetes|c__Bacteroidia|o__Bacteroidales|f__Porphyromonadaceae|g__Parabacteroides|s__Parabacteroides_goldsteinii	0.12	2.9e-05	0.000132
B1:THISYN-PWY	k__Bacteria|p__Firmicutes|c__Erysipelotrichia|o__Erysipelotrichales|f__Erysipelotrichaceae|g__Erysipelotrichaceae_noname|s__Erysipelotrichaceae_bacterium_21_3	0.12	2.9e-05	0.000132
B1:THISYNARA-PWY	k__Bacteria|p__Firmicutes|c__Clostridia|o__Clostridiales|f__Lachnospiraceae|g__Lachnospiraceae_noname|s__Lachnospiraceae_bacterium_5_1_63FAA	0.12	2.9e-05	0.000132
B9:FOLSYN-PWY	k__Bacteria|p__Firmicutes|c__Clostridia|o__Clostridiales|f__Lachnospiraceae|g__Dorea|s__Dorea_formicigenerans	0.12	3e-05	0.000136
B9:PWY-3841	k__Bacteria|p__Bacteroidetes|c__Bacteroidia|o__Bacteroidales|f__Bacteroidaceae|g__Bacteroides|s__Bacteroides_stercoris	0.12	3e-05	0.000136
B7/B8/H:PWY-6519	k__Bacteria|p__Actinobacteria|c__Actinobacteria|o__Actinomycetales|f__Micrococcaceae|g__Rothia|s__Rothia_dentocariosa	0.12	3e-05	0.000136
B9:PWY-7539	k__Bacteria|p__Firmicutes|c__Bacilli|o__Lactobacillales|f__Streptococcaceae|g__Streptococcus|s__Streptococcus_salivarius	-0.12	3e-05	0.000136
B1:PWY-6892	k__Bacteria|p__Firmicutes|c__Clostridia|o__Clostridiales|f__Ruminococcaceae|g__Anaerotruncus|s__Anaerotruncus_colihominis	0.12	3.1e-05	0.00014
B2:PWY-6167	k__Bacteria|p__Bacteroidetes|c__Bacteroidia|o__Bacteroidales|f__Bacteroidaceae|g__Bacteroides|s__Bacteroides_intestinalis	0.12	3.2e-05	0.000144
C:PWY-6415	k__Bacteria|p__Bacteroidetes|c__Bacteroidia|o__Bacteroidales|f__Bacteroidaceae|g__Bacteroides|s__Bacteroides_caccae	0.12	3.2e-05	0.000144
C:PWY-6415	k__Bacteria|p__Bacteroidetes|c__Bacteroidia|o__Bacteroidales|f__Bacteroidales_noname|g__Bacteroidales_noname|s__Bacteroidales_bacterium_ph8	0.12	3.2e-05	0.000144
B7/B8/H:PWY-6519	k__Bacteria|p__Firmicutes|c__Bacilli|o__Lactobacillales|f__Streptococcaceae|g__Streptococcus|s__Streptococcus_parasanguinis	0.12	3.2e-05	0.000144
B9:PWY-3841	k__Archaea|p__Euryarchaeota|c__Methanobacteria|o__Methanobacteriales|f__Methanobacteriaceae|g__Methanosphaera|s__Methanosphaera_stadtmanae	-0.12	3.3e-05	0.000148
B7/B8/H:PWY-6519	k__Bacteria|p__Firmicutes|c__Bacilli|o__Lactobacillales|f__Streptococcaceae|g__Streptococcus|s__Streptococcus_gordonii	0.12	3.3e-05	0.000148
B1:PWY-6892	k__Bacteria|p__Firmicutes|c__Erysipelotrichia|o__Erysipelotrichales|f__Erysipelotrichaceae|g__Erysipelotrichaceae_noname|s__Clostridium_innocuum	0.12	3.3e-05	0.000148
B1:PWY-7282	k__Bacteria|p__Proteobacteria|c__Deltaproteobacteria|o__Desulfovibrionales|f__Desulfovibrionaceae|g__Desulfovibrio|s__Desulfovibrio_piger	0.12	3.3e-05	0.000148
B7/B8/H:BIOTIN-BIOSYNTHESIS-PWY	k__Bacteria|p__Actinobacteria|c__Actinobacteria|o__Actinomycetales|f__Micrococcaceae|g__Rothia|s__Rothia_dentocariosa	0.12	3.4e-05	0.000152
B9:PWY-3841	k__Bacteria|p__Firmicutes|c__Clostridia|o__Clostridiales|f__Lachnospiraceae|g__Roseburia|s__Roseburia_intestinalis	0.12	3.4e-05	0.000152
B2:PWY-6167	k__Bacteria|p__Bacteroidetes|c__Bacteroidia|o__Bacteroidales|f__Bacteroidaceae|g__Bacteroides|s__Bacteroides_cellulosilyticus	0.12	3.4e-05	0.000152
B7/B8/H:PWY-6519	k__Bacteria|p__Firmicutes|c__Bacilli|o__Lactobacillales|f__Streptococcaceae|g__Streptococcus|s__Streptococcus_infantis	0.12	3.4e-05	0.000152
B1:PWY-7282	k__Bacteria|p__Firmicutes|c__Negativicutes|o__Selenomonadales|f__Veillonellaceae|g__Veillonella|s__Veillonella_unclassified	-0.12	3.4e-05	0.000152
B9:PWY-6147	k__Bacteria|p__Firmicutes|c__Negativicutes|o__Selenomonadales|f__Veillonellaceae|g__Veillonella|s__Veillonella_unclassified	-0.12	3.5e-05	0.000156
B2:PWY-6168	k__Bacteria|p__Firmicutes|c__Clostridia|o__Clostridiales|f__Ruminococcaceae|g__Anaerotruncus|s__Anaerotruncus_unclassified	0.12	3.5e-05	0.000156
B1:PWY-7357	k__Bacteria|p__Firmicutes|c__Clostridia|o__Clostridiales|f__Lachnospiraceae|g__Lachnospiraceae_noname|s__Lachnospiraceae_bacterium_7_1_58FAA	-0.12	3.5e-05	0.000156
B1:THISYN-PWY	k__Bacteria|p__Firmicutes|c__Erysipelotrichia|o__Erysipelotrichales|f__Erysipelotrichaceae|g__Erysipelotrichaceae_noname|s__Erysipelotrichaceae_bacterium_2_2_44A	0.12	3.5e-05	0.000156
B6:PWY0-845	k__Bacteria|p__Actinobacteria|c__Actinobacteria|o__Actinomycetales|f__Actinomycetaceae|g__Actinomyces|s__Actinomyces_viscosus	-0.12	3.6e-05	0.00016
B9:PWY-3841	k__Bacteria|p__Actinobacteria|c__Actinobacteria|o__Bifidobacteriales|f__Bifidobacteriaceae|g__Bifidobacterium|s__Bifidobacterium_longum	0.12	3.7e-05	0.000164
B2:PWY-6167	k__Bacteria|p__Firmicutes|c__Clostridia|o__Clostridiales|f__Lachnospiraceae|g__Anaerostipes|s__Anaerostipes_hadrus	-0.12	3.7e-05	0.000164
B1:PWY-7282	k__Bacteria|p__Firmicutes|c__Clostridia|o__Clostridiales|f__Ruminococcaceae|g__Ruminococcaceae_noname|s__Ruminococcaceae_bacterium_D16	0.12	3.7e-05	0.000164
B7/B8/H:BIOTIN-BIOSYNTHESIS-PWY	k__Bacteria|p__Proteobacteria|c__Betaproteobacteria|o__Burkholderiales|f__Oxalobacteraceae|g__Oxalobacter|s__Oxalobacter_formigenes	0.12	3.8e-05	0.000168
B9:FOLSYN-PWY	k__Bacteria|p__Firmicutes|c__Bacilli|o__Lactobacillales|f__Streptococcaceae|g__Streptococcus|s__Streptococcus_salivarius	0.12	3.8e-05	0.000168
B7/B8/H:PWY-5005	k__Bacteria|p__Bacteroidetes|c__Bacteroidia|o__Bacteroidales|f__Bacteroidales_noname|g__Bacteroidales_noname|s__Bacteroidales_bacterium_ph8	0.12	3.8e-05	0.000168
B1:PWY-6891	k__Bacteria|p__Firmicutes|c__Clostridia|o__Clostridiales|f__Lachnospiraceae|g__Lachnospiraceae_noname|s__Lachnospiraceae_bacterium_5_1_63FAA	-0.12	3.8e-05	0.000168
B1:PWY-7357	k__Bacteria|p__Firmicutes|c__Clostridia|o__Clostridiales|f__Lachnospiraceae|g__Blautia|s__Ruminococcus_obeum	0.12	3.8e-05	0.000168
B12:COBALSYN-PWY	k__Bacteria|p__Actinobacteria|c__Actinobacteria|o__Actinomycetales|f__Actinomycetaceae|g__Actinomyces|s__Actinomyces_viscosus	-0.12	3.9e-05	0.000172
B6:PYRIDOXSYN-PWY	k__Bacteria|p__Bacteroidetes|c__Bacteroidia|o__Bacteroidales|f__Bacteroidaceae|g__Bacteroides|s__Bacteroides_eggerthii	0.12	3.9e-05	0.000172
B2:RIBOSYN2-PWY	k__Bacteria|p__Proteobacteria|c__Deltaproteobacteria|o__Desulfovibrionales|f__Desulfovibrionaceae|g__Desulfovibrio|s__Desulfovibrio_desulfuricans	0.12	3.9e-05	0.000172
B9:1CMET2-PWY	k__Bacteria|p__Firmicutes|c__Erysipelotrichia|o__Erysipelotrichales|f__Erysipelotrichaceae|g__Erysipelotrichaceae_noname|s__Eubacterium_cylindroides	-0.12	4e-05	0.000175
B7/B8/H:BIOTIN-BIOSYNTHESIS-PWY	k__Bacteria|p__Firmicutes|c__Bacilli|o__Lactobacillales|f__Streptococcaceae|g__Streptococcus|s__Streptococcus_parasanguinis	0.12	4e-05	0.000175
B9:PWY-3841	k__Bacteria|p__Bacteroidetes|c__Bacteroidia|o__Bacteroidales|f__Porphyromonadaceae|g__Coprobacter|s__Coprobacter_fastidiosus	0.12	4e-05	0.000175
B1:PWY-7282	k__Bacteria|p__Firmicutes|c__Erysipelotrichia|o__Erysipelotrichales|f__Erysipelotrichaceae|g__Erysipelotrichaceae_noname|s__Eubacterium_biforme	-0.12	4e-05	0.000175
B9:PWY-7539	k__Bacteria|p__Firmicutes|c__Clostridia|o__Clostridiales|f__Lachnospiraceae|g__Blautia|s__Ruminococcus_gnavus	-0.12	4e-05	0.000175
B1:THISYN-PWY	k__Bacteria|p__Bacteroidetes|c__Bacteroidia|o__Bacteroidales|f__Rikenellaceae|g__Alistipes|s__Alistipes_finegoldii	0.12	4e-05	0.000175
B9:1CMET2-PWY	k__Bacteria|p__Bacteroidetes|c__Bacteroidia|o__Bacteroidales|f__Porphyromonadaceae|g__Odoribacter|s__Odoribacter_splanchnicus	0.12	4.1e-05	0.000178
B7/B8/H:BIOTIN-BIOSYNTHESIS-PWY	k__Bacteria|p__Firmicutes|c__Bacilli|o__Lactobacillales|f__Streptococcaceae|g__Streptococcus|s__Streptococcus_gordonii	0.12	4.1e-05	0.000178
B5:PANTO-PWY	k__Bacteria|p__Actinobacteria|c__Actinobacteria|o__Coriobacteriales|f__Coriobacteriaceae|g__Eggerthella|s__Eggerthella_unclassified	0.12	4.1e-05	0.000178
B1:PWY-6895	k__Bacteria|p__Firmicutes|c__Clostridia|o__Clostridiales|f__Eubacteriaceae|g__Eubacterium|s__Eubacterium_rectale	-0.12	4.1e-05	0.000178
B1:PWY-6897	k__Bacteria|p__Firmicutes|c__Clostridia|o__Clostridiales|f__Clostridiaceae|g__Clostridium|s__Clostridium_sp_L2_50	0.12	4.1e-05	0.000178
B1:PWY-7282	k__Bacteria|p__Bacteroidetes|c__Bacteroidia|o__Bacteroidales|f__Bacteroidaceae|g__Bacteroides|s__Bacteroides_eggerthii	0.12	4.1e-05	0.000178
B2:RIBOSYN2-PWY	k__Bacteria|p__Firmicutes|c__Clostridia|o__Clostridiales|f__Lachnospiraceae|g__Roseburia|s__Roseburia_hominis	0.12	4.1e-05	0.000178
B1:THISYNARA-PWY	k__Bacteria|p__Firmicutes|c__Clostridia|o__Clostridiales|f__Lachnospiraceae|g__Roseburia|s__Roseburia_inulinivorans	0.12	4.1e-05	0.000178
B1:THISYN-PWY	k__Bacteria|p__Bacteroidetes|c__Bacteroidia|o__Bacteroidales|f__Porphyromonadaceae|g__Parabacteroides|s__Parabacteroides_merdae	0.12	4.2e-05	0.000182
B9:PWY-6147	k__Bacteria|p__Proteobacteria|c__Deltaproteobacteria|o__Desulfovibrionales|f__Desulfovibrionaceae|g__Desulfovibrio|s__Desulfovibrio_desulfuricans	0.12	4.3e-05	0.000186
B7/B8/H:PWY-6519	k__Bacteria|p__Proteobacteria|c__Betaproteobacteria|o__Burkholderiales|f__Oxalobacteraceae|g__Oxalobacter|s__Oxalobacter_formigenes	0.12	4.3e-05	0.000186
B1:PWY-7357	k__Bacteria|p__Bacteroidetes|c__Bacteroidia|o__Bacteroidales|f__Porphyromonadaceae|g__Parabacteroides|s__Parabacteroides_unclassified	-0.12	4.3e-05	0.000186
B9:1CMET2-PWY	k__Bacteria|p__Bacteroidetes|c__Bacteroidia|o__Bacteroidales|f__Rikenellaceae|g__Alistipes|s__Alistipes_finegoldii	0.12	4.4e-05	0.00019
B7/B8/H:BIOTIN-BIOSYNTHESIS-PWY	k__Bacteria|p__Firmicutes|c__Bacilli|o__Lactobacillales|f__Streptococcaceae|g__Streptococcus|s__Streptococcus_infantis	0.12	4.4e-05	0.00019
B1:PWY-6897	k__Bacteria|p__Firmicutes|c__Clostridia|o__Clostridiales|f__Ruminococcaceae|g__Ruminococcus|s__Ruminococcus_callidus	0.12	4.4e-05	0.00019
B2:RIBOSYN2-PWY	k__Bacteria|p__Bacteroidetes|c__Bacteroidia|o__Bacteroidales|f__Bacteroidaceae|g__Bacteroides|s__Bacteroides_ovatus	0.12	4.4e-05	0.00019
B6:PWY0-845	k__Bacteria|p__Bacteroidetes|c__Bacteroidia|o__Bacteroidales|f__Prevotellaceae|g__Paraprevotella|s__Paraprevotella_xylaniphila	0.12	4.5e-05	0.000194
B1:PWY-6897	k__Bacteria|p__Proteobacteria|c__Gammaproteobacteria|o__Enterobacteriales|f__Enterobacteriaceae|g__Escherichia|s__Escherichia_coli	0.12	4.7e-05	0.000202
B1:THISYNARA-PWY	k__Bacteria|p__Firmicutes|c__Clostridia|o__Clostridiales|f__Lachnospiraceae|g__Dorea|s__Dorea_formicigenerans	0.12	4.7e-05	0.000202
B6:PWY-7204	k__Bacteria|p__Firmicutes|c__Erysipelotrichia|o__Erysipelotrichales|f__Erysipelotrichaceae|g__Turicibacter|s__Turicibacter_unclassified	0.12	4.8e-05	0.000206
B9:PWY-7539	k__Bacteria|p__Bacteroidetes|c__Bacteroidia|o__Bacteroidales|f__Bacteroidales_noname|g__Bacteroidales_noname|s__Bacteroidales_bacterium_ph8	0.12	4.8e-05	0.000206
B6:PWY0-845	k__Bacteria|p__Bacteroidetes|c__Bacteroidia|o__Bacteroidales|f__Bacteroidaceae|g__Bacteroides|s__Bacteroides_finegoldii	0.12	4.8e-05	0.000206
B7/B8/H:BIOTIN-BIOSYNTHESIS-PWY	k__Bacteria|p__Firmicutes|c__Clostridia|o__Clostridiales|f__Eubacteriaceae|g__Eubacterium|s__Eubacterium_eligens	0.12	5e-05	0.000214
B5:PANTO-PWY	k__Bacteria|p__Firmicutes|c__Bacilli|o__Lactobacillales|f__Streptococcaceae|g__Streptococcus|s__Streptococcus_anginosus	-0.12	5e-05	0.000214
B2:PWY-6168	k__Bacteria|p__Firmicutes|c__Clostridia|o__Clostridiales|f__Ruminococcaceae|g__Ruminococcaceae_noname|s__Ruminococcaceae_bacterium_D16	0.12	5.1e-05	0.000218
B1:THISYN-PWY	k__Bacteria|p__Actinobacteria|c__Actinobacteria|o__Bifidobacteriales|f__Bifidobacteriaceae|g__Bifidobacterium|s__Bifidobacterium_adolescentis	-0.12	5.1e-05	0.000218
B9:PWY-6147	k__Bacteria|p__Bacteroidetes|c__Bacteroidia|o__Bacteroidales|f__Porphyromonadaceae|g__Parabacteroides|s__Parabacteroides_goldsteinii	0.12	5.2e-05	0.000222
B7/B8/H:PWY-5005	k__Bacteria|p__Firmicutes|c__Negativicutes|o__Selenomonadales|f__Veillonellaceae|g__Veillonella|s__Veillonella_dispar	0.12	5.3e-05	0.000226
B2:PWY-6168	k__Bacteria|p__Firmicutes|c__Clostridia|o__Clostridiales|f__Lachnospiraceae|g__Dorea|s__Dorea_longicatena	-0.12	5.3e-05	0.000226
B1:PWY-7282	k__Bacteria|p__Bacteroidetes|c__Bacteroidia|o__Bacteroidales|f__Bacteroidaceae|g__Bacteroides|s__Bacteroides_finegoldii	0.12	5.4e-05	0.00023
B9:PWY-6147	k__Bacteria|p__Firmicutes|c__Erysipelotrichia|o__Erysipelotrichales|f__Erysipelotrichaceae|g__Catenibacterium|s__Catenibacterium_mitsuokai	0.12	5.5e-05	0.000233
B1:PWY-7357	k__Bacteria|p__Proteobacteria|c__Betaproteobacteria|o__Burkholderiales|f__Sutterellaceae|g__Sutterella|s__Sutterella_wadsworthensis	-0.12	5.5e-05	0.000233
B1:PWY-7357	k__Bacteria|p__Proteobacteria|c__Deltaproteobacteria|o__Desulfovibrionales|f__Desulfovibrionaceae|g__Desulfovibrio|s__Desulfovibrio_desulfuricans	-0.12	5.5e-05	0.000233
B9:PWY-7539	k__Bacteria|p__Bacteroidetes|c__Bacteroidia|o__Bacteroidales|f__Porphyromonadaceae|g__Parabacteroides|s__Parabacteroides_distasonis	0.12	5.5e-05	0.000233
B1:THISYNARA-PWY	k__Bacteria|p__Firmicutes|c__Clostridia|o__Clostridiales|f__Eubacteriaceae|g__Eubacterium|s__Eubacterium_ventriosum	0.12	5.6e-05	0.000237
B12:COBALSYN-PWY	k__Bacteria|p__Bacteroidetes|c__Bacteroidia|o__Bacteroidales|f__Bacteroidaceae|g__Bacteroides|s__Bacteroides_caccae	-0.12	5.7e-05	0.000241
B9:PWY-6147	k__Bacteria|p__Firmicutes|c__Clostridia|o__Clostridiales|f__Lachnospiraceae|g__Anaerostipes|s__Anaerostipes_hadrus	-0.12	5.8e-05	0.000245
B2:PWY-6167	k__Bacteria|p__Bacteroidetes|c__Bacteroidia|o__Bacteroidales|f__Bacteroidaceae|g__Bacteroides|s__Bacteroides_plebeius	0.12	5.8e-05	0.000245
B1:PWY-6895	k__Bacteria|p__Bacteroidetes|c__Bacteroidia|o__Bacteroidales|f__Rikenellaceae|g__Alistipes|s__Alistipes_onderdonkii	0.12	5.9e-05	0.000249
B1:PWY-6891	k__Bacteria|p__Firmicutes|c__Clostridia|o__Clostridiales|f__Eubacteriaceae|g__Eubacterium|s__Eubacterium_rectale	-0.12	6e-05	0.000253
B7/B8/H:BIOTIN-BIOSYNTHESIS-PWY	k__Bacteria|p__Bacteroidetes|c__Bacteroidia|o__Bacteroidales|f__Bacteroidaceae|g__Bacteroides|s__Bacteroides_ovatus	0.12	6.2e-05	0.000261
B1:PWY-6892	k__Bacteria|p__Firmicutes|c__Erysipelotrichia|o__Erysipelotrichales|f__Erysipelotrichaceae|g__Erysipelotrichaceae_noname|s__Erysipelotrichaceae_bacterium_21_3	0.12	6.2e-05	0.000261
B2:PWY-6167	k__Bacteria|p__Firmicutes|c__Erysipelotrichia|o__Erysipelotrichales|f__Erysipelotrichaceae|g__Holdemania|s__Holdemania_filiformis	-0.12	6.3e-05	0.000265
B1:PWY-7357	k__Bacteria|p__Firmicutes|c__Clostridia|o__Clostridiales|f__Lachnospiraceae|g__Roseburia|s__Roseburia_intestinalis	0.12	6.4e-05	0.000269
B9:1CMET2-PWY	k__Bacteria|p__Firmicutes|c__Clostridia|o__Clostridiales|f__Lachnospiraceae|g__Lachnospiraceae_noname|s__Lachnospiraceae_bacterium_1_4_56FAA	0.12	6.5e-05	0.000273
B9:PWY-7539	k__Bacteria|p__Bacteroidetes|c__Bacteroidia|o__Bacteroidales|f__Porphyromonadaceae|g__Parabacteroides|s__Parabacteroides_goldsteinii	0.12	6.5e-05	0.000273
B5:PANTO-PWY	k__Bacteria|p__Actinobacteria|c__Actinobacteria|o__Bifidobacteriales|f__Bifidobacteriaceae|g__Bifidobacterium|s__Bifidobacterium_animalis	-0.12	6.7e-05	0.00028
B9:PWY-3841	k__Bacteria|p__Firmicutes|c__Clostridia|o__Clostridiales|f__Ruminococcaceae|g__Anaerotruncus|s__Anaerotruncus_colihominis	0.12	6.7e-05	0.00028
B2:PWY-6167	k__Bacteria|p__Firmicutes|c__Erysipelotrichia|o__Erysipelotrichales|f__Erysipelotrichaceae|g__Catenibacterium|s__Catenibacterium_mitsuokai	0.12	6.7e-05	0.00028
B7/B8/H:PWY-6519	k__Bacteria|p__Firmicutes|c__Clostridia|o__Clostridiales|f__Eubacteriaceae|g__Eubacterium|s__Eubacterium_eligens	0.12	6.7e-05	0.00028
B6:PYRIDOXSYN-PWY	k__Bacteria|p__Firmicutes|c__Clostridia|o__Clostridiales|f__Lachnospiraceae|g__Blautia|s__Ruminococcus_obeum	-0.12	6.7e-05	0.00028
B2:PWY-6167	k__Bacteria|p__Bacteroidetes|c__Bacteroidia|o__Bacteroidales|f__Porphyromonadaceae|g__Parabacteroides|s__Parabacteroides_johnsonii	0.12	6.8e-05	0.000283
B1:PWY-7282	k__Bacteria|p__Actinobacteria|c__Actinobacteria|o__Actinomycetales|f__Micrococcaceae|g__Rothia|s__Rothia_mucilaginosa	-0.12	6.8e-05	0.000283
C:PWY-6415	k__Bacteria|p__Proteobacteria|c__Deltaproteobacteria|o__Desulfovibrionales|f__Desulfovibrionaceae|g__Desulfovibrio|s__Desulfovibrio_desulfuricans	0.12	6.9e-05	0.000287
B1:PWY-6897	k__Bacteria|p__Bacteroidetes|c__Bacteroidia|o__Bacteroidales|f__Bacteroidaceae|g__Bacteroides|s__Bacteroides_salyersiae	0.12	6.9e-05	0.000287
C:PWY-6415	k__Bacteria|p__Bacteroidetes|c__Bacteroidia|o__Bacteroidales|f__Bacteroidaceae|g__Bacteroides|s__Bacteroides_cellulosilyticus	0.12	7.1e-05	0.000295
B6:PWY-7204	k__Bacteria|p__Firmicutes|c__Erysipelotrichia|o__Erysipelotrichales|f__Erysipelotrichaceae|g__Erysipelotrichaceae_noname|s__Erysipelotrichaceae_bacterium_21_3	0.12	7.1e-05	0.000295
B9:1CMET2-PWY	k__Bacteria|p__Firmicutes|c__Erysipelotrichia|o__Erysipelotrichales|f__Erysipelotrichaceae|g__Coprobacillus|s__Coprobacillus_unclassified	0.12	7.2e-05	0.000299
B7/B8/H:PWY-6519	k__Bacteria|p__Bacteroidetes|c__Bacteroidia|o__Bacteroidales|f__Bacteroidaceae|g__Bacteroides|s__Bacteroides_ovatus	0.12	7.2e-05	0.000299
B9:PWY-6147	k__Bacteria|p__Firmicutes|c__Clostridia|o__Clostridiales|f__Eubacteriaceae|g__Eubacterium|s__Eubacterium_eligens	-0.12	7.3e-05	0.000302
C:PWY-6415	k__Bacteria|p__Bacteroidetes|c__Bacteroidia|o__Bacteroidales|f__Bacteroidaceae|g__Bacteroides|s__Bacteroides_xylanisolvens	0.12	7.4e-05	0.000306
B7/B8/H:BIOTIN-BIOSYNTHESIS-PWY	k__Bacteria|p__Bacteroidetes|c__Bacteroidia|o__Bacteroidales|f__Rikenellaceae|g__Alistipes|s__Alistipes_senegalensis	0.12	7.5e-05	0.000309
B1:PWY-7282	k__Bacteria|p__Firmicutes|c__Clostridia|o__Clostridiales|f__Clostridiales_noname|g__Flavonifractor|s__Flavonifractor_plautii	0.12	7.5e-05	0.000309
B9:PWY-7539	k__Bacteria|p__Firmicutes|c__Clostridia|o__Clostridiales|f__Eubacteriaceae|g__Eubacterium|s__Eubacterium_rectale	-0.12	7.5e-05	0.000309
B1:THISYNARA-PWY	k__Bacteria|p__Bacteroidetes|c__Bacteroidia|o__Bacteroidales|f__Rikenellaceae|g__Alistipes|s__Alistipes_senegalensis	-0.12	7.5e-05	0.000309
B9:FOLSYN-PWY	k__Bacteria|p__Firmicutes|c__Clostridia|o__Clostridiales|f__Eubacteriaceae|g__Eubacterium|s__Eubacterium_ramulus	0.12	7.8e-05	0.000321
B7/B8/H:PWY-5005	k__Bacteria|p__Proteobacteria|c__Deltaproteobacteria|o__Desulfovibrionales|f__Desulfovibrionaceae|g__Bilophila|s__Bilophila_unclassified	0.12	7.8e-05	0.000321
B5:PANTO-PWY	k__Bacteria|p__Firmicutes|c__Clostridia|o__Clostridiales|f__Clostridiaceae|g__Clostridium|s__Clostridium_bolteae	0.12	7.9e-05	0.000325
B1:PWY-6895	k__Bacteria|p__Firmicutes|c__Clostridia|o__Clostridiales|f__Clostridiales_noname|g__Flavonifractor|s__Flavonifractor_plautii	0.12	7.9e-05	0.000325
B2:PWY-6167	k__Bacteria|p__Firmicutes|c__Clostridia|o__Clostridiales|f__Ruminococcaceae|g__Anaerotruncus|s__Anaerotruncus_colihominis	-0.12	8e-05	0.000328
B9:FOLSYN-PWY	k__Bacteria|p__Firmicutes|c__Clostridia|o__Clostridiales|f__Eubacteriaceae|g__Eubacterium|s__Eubacterium_hallii	0.12	8.2e-05	0.000336
B9:PWY-6147	k__Bacteria|p__Firmicutes|c__Erysipelotrichia|o__Erysipelotrichales|f__Erysipelotrichaceae|g__Holdemania|s__Holdemania_unclassified	-0.12	8.2e-05	0.000336
B2:PWY-6168	k__Bacteria|p__Firmicutes|c__Clostridia|o__Clostridiales|f__Lachnospiraceae|g__Coprococcus|s__Coprococcus_comes	-0.12	8.3e-05	0.00034
B9:PWY-6612	k__Bacteria|p__Firmicutes|c__Bacilli|o__Lactobacillales|f__Streptococcaceae|g__Streptococcus|s__Streptococcus_parasanguinis	0.12	8.4e-05	0.000344
B2:PWY-6168	k__Bacteria|p__Firmicutes|c__Erysipelotrichia|o__Erysipelotrichales|f__Erysipelotrichaceae|g__Turicibacter|s__Turicibacter_sanguinis	-0.12	8.5e-05	0.000347
B6:PWY0-845	k__Archaea|p__Euryarchaeota|c__Methanobacteria|o__Methanobacteriales|f__Methanobacteriaceae|g__Methanobrevibacter|s__Methanobrevibacter_smithii	0.12	8.5e-05	0.000347
B7/B8/H:BIOTIN-BIOSYNTHESIS-PWY	k__Bacteria|p__Bacteroidetes|c__Bacteroidia|o__Bacteroidales|f__Rikenellaceae|g__Alistipes|s__Alistipes_onderdonkii	0.12	8.7e-05	0.000355
B9:PWY-3841	k__Bacteria|p__Firmicutes|c__Clostridia|o__Clostridiales|f__Lachnospiraceae|g__Lachnospiraceae_noname|s__Lachnospiraceae_bacterium_1_4_56FAA	0.12	8.7e-05	0.000355
B1:PWY-7282	k__Bacteria|p__Actinobacteria|c__Actinobacteria|o__Coriobacteriales|f__Coriobacteriaceae|g__Eggerthella|s__Eggerthella_unclassified	0.12	8.8e-05	0.000358
B9:PWY-7539	k__Bacteria|p__Bacteroidetes|c__Bacteroidia|o__Bacteroidales|f__Porphyromonadaceae|g__Coprobacter|s__Coprobacter_fastidiosus	0.12	8.8e-05	0.000358
B6:PYRIDOXSYN-PWY	k__Bacteria|p__Firmicutes|c__Negativicutes|o__Selenomonadales|f__Veillonellaceae|g__Veillonella|s__Veillonella_parvula	-0.12	8.8e-05	0.000358
B2:PWY-6168	k__Bacteria|p__Bacteroidetes|c__Bacteroidia|o__Bacteroidales|f__Prevotellaceae|g__Paraprevotella|s__Paraprevotella_clara	0.12	8.9e-05	0.000361
B1:PWY-7282	k__Bacteria|p__Actinobacteria|c__Actinobacteria|o__Bifidobacteriales|f__Bifidobacteriaceae|g__Alloscardovia|s__Alloscardovia_omnicolens	-0.12	8.9e-05	0.000361
B1:PWY-7357	k__Bacteria|p__Firmicutes|c__Clostridia|o__Clostridiales|f__Lachnospiraceae|g__Dorea|s__Dorea_longicatena	0.12	8.9e-05	0.000361
B2:RIBOSYN2-PWY	k__Bacteria|p__Firmicutes|c__Clostridia|o__Clostridiales|f__Lachnospiraceae|g__Blautia|s__Blautia_hydrogenotrophica	-0.12	8.9e-05	0.000361
B9:PWY-7539	k__Bacteria|p__Bacteroidetes|c__Bacteroidia|o__Bacteroidales|f__Bacteroidaceae|g__Bacteroides|s__Bacteroides_massiliensis	0.12	9.2e-05	0.000372
B1:THISYN-PWY	k__Bacteria|p__Bacteroidetes|c__Bacteroidia|o__Bacteroidales|f__Rikenellaceae|g__Alistipes|s__Alistipes_putredinis	0.12	9.2e-05	0.000372
B9:FOLSYN-PWY	k__Bacteria|p__Firmicutes|c__Clostridia|o__Clostridiales|f__Eubacteriaceae|g__Eubacterium|s__Eubacterium_rectale	0.12	9.3e-05	0.000376
B1:PWY-6895	k__Bacteria|p__Firmicutes|c__Clostridia|o__Clostridiales|f__Eubacteriaceae|g__Eubacterium|s__Eubacterium_hallii	-0.12	9.4e-05	0.00038
B9:1CMET2-PWY	k__Bacteria|p__Firmicutes|c__Clostridia|o__Clostridiales|f__Ruminococcaceae|g__Ruminococcus|s__Ruminococcus_albus	0.12	9.5e-05	0.000383
B5:PANTO-PWY	k__Bacteria|p__Firmicutes|c__Erysipelotrichia|o__Erysipelotrichales|f__Erysipelotrichaceae|g__Catenibacterium|s__Catenibacterium_mitsuokai	-0.12	9.6e-05	0.000386
B1:PWY-6891	k__Bacteria|p__Firmicutes|c__Clostridia|o__Clostridiales|f__Clostridiales_noname|g__Flavonifractor|s__Flavonifractor_plautii	0.12	9.6e-05	0.000386
B1:PWY-6897	k__Bacteria|p__Firmicutes|c__Clostridia|o__Clostridiales|f__Lachnospiraceae|g__Blautia|s__Blautia_hydrogenotrophica	-0.12	9.6e-05	0.000386
B6:PWY-7204	k__Bacteria|p__Bacteroidetes|c__Bacteroidia|o__Bacteroidales|f__Rikenellaceae|g__Alistipes|s__Alistipes_finegoldii	0.12	9.6e-05	0.000386
B1:THISYNARA-PWY	k__Bacteria|p__Firmicutes|c__Clostridia|o__Clostridiales|f__Ruminococcaceae|g__Ruminococcus|s__Ruminococcus_sp_5_1_39BFAA	0.12	9.6e-05	0.000386
B1:PWY-7357	k__Bacteria|p__Bacteroidetes|c__Bacteroidia|o__Bacteroidales|f__Bacteroidaceae|g__Bacteroides|s__Bacteroides_cellulosilyticus	-0.12	9.7e-05	0.000389
B6:PWY-7204	k__Bacteria|p__Firmicutes|c__Erysipelotrichia|o__Erysipelotrichales|f__Erysipelotrichaceae|g__Erysipelotrichaceae_noname|s__Clostridium_ramosum	0.12	9.8e-05	0.000392
B1:PWY-7357	k__Bacteria|p__Firmicutes|c__Erysipelotrichia|o__Erysipelotrichales|f__Erysipelotrichaceae|g__Erysipelotrichaceae_noname|s__Erysipelotrichaceae_bacterium_2_2_44A	-0.12	9.8e-05	0.000392
B6:PWY0-845	k__Bacteria|p__Firmicutes|c__Bacilli|o__Lactobacillales|f__Streptococcaceae|g__Streptococcus|s__Streptococcus_vestibularis	-0.12	9.8e-05	0.000392
B7/B8/H:PWY-6519	k__Bacteria|p__Bacteroidetes|c__Bacteroidia|o__Bacteroidales|f__Rikenellaceae|g__Alistipes|s__Alistipes_senegalensis	0.12	9.9e-05	0.000396
B1:PWY-6897	k__Bacteria|p__Actinobacteria|c__Actinobacteria|o__Bifidobacteriales|f__Bifidobacteriaceae|g__Alloscardovia|s__Alloscardovia_omnicolens	-0.12	9.9e-05	0.000396
B7/B8/H:PWY-6519	k__Bacteria|p__Bacteroidetes|c__Bacteroidia|o__Bacteroidales|f__Rikenellaceae|g__Alistipes|s__Alistipes_onderdonkii	0.12	0.0001	0.000399
B1:PWY-7357	k__Bacteria|p__Firmicutes|c__Clostridia|o__Clostridiales|f__Lachnospiraceae|g__Roseburia|s__Roseburia_hominis	-0.11	0.0001	0.000399
B9:PWY-7539	k__Bacteria|p__Bacteroidetes|c__Bacteroidia|o__Bacteroidales|f__Rikenellaceae|g__Alistipes|s__Alistipes_onderdonkii	0.12	0.0001	0.000399
B1:PWY-6892	k__Bacteria|p__Firmicutes|c__Erysipelotrichia|o__Erysipelotrichales|f__Erysipelotrichaceae|g__Turicibacter|s__Turicibacter_sanguinis	0.11	0.00011	0.000436
B1:PWY-6897	k__Archaea|p__Euryarchaeota|c__Methanobacteria|o__Methanobacteriales|f__Methanobacteriaceae|g__Methanosphaera|s__Methanosphaera_stadtmanae	0.11	0.00011	0.000436
B2:RIBOSYN2-PWY	k__Bacteria|p__Firmicutes|c__Bacilli|o__Lactobacillales|f__Lactobacillaceae|g__Lactobacillus|s__Lactobacillus_sakei	-0.11	0.00011	0.000436
B2:RIBOSYN2-PWY	k__Bacteria|p__Proteobacteria|c__Betaproteobacteria|o__Burkholderiales|f__Burkholderiales_noname|g__Burkholderiales_noname|s__Burkholderiales_bacterium_1_1_47	0.11	0.00011	0.000436
B1:THISYN-PWY	k__Bacteria|p__Firmicutes|c__Clostridia|o__Clostridiales|f__Eubacteriaceae|g__Eubacterium|s__Eubacterium_siraeum	0.11	0.00011	0.000436
B1:THISYN-PWY	k__Bacteria|p__Proteobacteria|c__Deltaproteobacteria|o__Desulfovibrionales|f__Desulfovibrionaceae|g__Bilophila|s__Bilophila_wadsworthia	0.11	0.00011	0.000436
B5:PANTO-PWY	k__Bacteria|p__Actinobacteria|c__Actinobacteria|o__Actinomycetales|f__Actinomycetaceae|g__Actinomyces|s__Actinomyces_viscosus	-0.11	0.00012	0.000471
B5:PANTO-PWY	k__Bacteria|p__Proteobacteria|c__Deltaproteobacteria|o__Desulfovibrionales|f__Desulfovibrionaceae|g__Bilophila|s__Bilophila_wadsworthia	0.11	0.00012	0.000471
B2:PWY-6168	k__Bacteria|p__Firmicutes|c__Erysipelotrichia|o__Erysipelotrichales|f__Erysipelotrichaceae|g__Erysipelotrichaceae_noname|s__Erysipelotrichaceae_bacterium_6_1_45	0.11	0.00012	0.000471
B1:PWY-6891	k__Bacteria|p__Bacteroidetes|c__Bacteroidia|o__Bacteroidales|f__Rikenellaceae|g__Alistipes|s__Alistipes_onderdonkii	0.11	0.00012	0.000471
B1:PWY-6895	k__Bacteria|p__Firmicutes|c__Clostridia|o__Clostridiales|f__Lachnospiraceae|g__Anaerostipes|s__Anaerostipes_hadrus	-0.11	0.00012	0.000471
B6:PWY-7204	k__Bacteria|p__Firmicutes|c__Clostridia|o__Clostridiales|f__Lachnospiraceae|g__Dorea|s__Dorea_formicigenerans	-0.11	0.00012	0.000471
B6:PWY-7204	k__Bacteria|p__Firmicutes|c__Clostridia|o__Clostridiales|f__Ruminococcaceae|g__Ruminococcaceae_noname|s__Ruminococcaceae_bacterium_D16	0.11	0.00012	0.000471
B9:PWY-7539	k__Bacteria|p__Bacteroidetes|c__Bacteroidia|o__Bacteroidales|f__Bacteroidaceae|g__Bacteroides|s__Bacteroides_eggerthii	0.11	0.00012	0.000471
B6:PYRIDOXSYN-PWY	k__Bacteria|p__Actinobacteria|c__Actinobacteria|o__Actinomycetales|f__Actinomycetaceae|g__Actinomyces|s__Actinomyces_odontolyticus	-0.11	0.00012	0.000471
B6:PYRIDOXSYN-PWY	k__Bacteria|p__Actinobacteria|c__Actinobacteria|o__Bifidobacteriales|f__Bifidobacteriaceae|g__Bifidobacterium|s__Bifidobacterium_longum	-0.11	0.00012	0.000471
B2:RIBOSYN2-PWY	k__Bacteria|p__Actinobacteria|c__Actinobacteria|o__Actinomycetales|f__Micrococcaceae|g__Rothia|s__Rothia_dentocariosa	-0.11	0.00012	0.000471
B9:1CMET2-PWY	k__Bacteria|p__Bacteroidetes|c__Bacteroidia|o__Bacteroidales|f__Bacteroidales_noname|g__Bacteroidales_noname|s__Bacteroidales_bacterium_ph8	0.11	0.00013	0.000508
B12:COBALSYN-PWY	k__Bacteria|p__Firmicutes|c__Erysipelotrichia|o__Erysipelotrichales|f__Erysipelotrichaceae|g__Turicibacter|s__Turicibacter_sanguinis	-0.11	0.00013	0.000508
B9:PWY-3841	k__Bacteria|p__Bacteroidetes|c__Bacteroidia|o__Bacteroidales|f__Porphyromonadaceae|g__Odoribacter|s__Odoribacter_splanchnicus	0.11	0.00013	0.000508
B1:PWY-6892	k__Bacteria|p__Firmicutes|c__Erysipelotrichia|o__Erysipelotrichales|f__Erysipelotrichaceae|g__Erysipelotrichaceae_noname|s__Clostridium_ramosum	0.11	0.00013	0.000508
B6:PWY-7204	k__Bacteria|p__Firmicutes|c__Clostridia|o__Clostridiales|f__Peptostreptococcaceae|g__Peptostreptococcaceae_noname|s__Clostridium_bartlettii	0.11	0.00013	0.000508
B6:PYRIDOXSYN-PWY	k__Bacteria|p__Firmicutes|c__Negativicutes|o__Selenomonadales|f__Veillonellaceae|g__Veillonella|s__Veillonella_unclassified	-0.11	0.00013	0.000508
B9:1CMET2-PWY	k__Bacteria|p__Bacteroidetes|c__Bacteroidia|o__Bacteroidales|f__Bacteroidaceae|g__Bacteroides|s__Bacteroides_cellulosilyticus	0.11	0.00014	0.000545
B1:PWY-6892	k__Bacteria|p__Bacteroidetes|c__Bacteroidia|o__Bacteroidales|f__Bacteroidaceae|g__Bacteroides|s__Bacteroides_fragilis	0.11	0.00014	0.000545
B1:PWY-6897	k__Bacteria|p__Firmicutes|c__Clostridia|o__Clostridiales|f__Eubacteriaceae|g__Eubacterium|s__Eubacterium_ramulus	-0.11	0.00014	0.000545
B1:PWY-6897	k__Bacteria|p__Proteobacteria|c__Gammaproteobacteria|o__Pasteurellales|f__Pasteurellaceae|g__Haemophilus|s__Haemophilus_parainfluenzae	0.11	0.00014	0.000545
B6:PYRIDOXSYN-PWY	k__Bacteria|p__Firmicutes|c__Bacilli|o__Lactobacillales|f__Streptococcaceae|g__Streptococcus|s__Streptococcus_vestibularis	-0.11	0.00014	0.000545
B9:PWY-3841	k__Bacteria|p__Firmicutes|c__Clostridia|o__Clostridiales|f__Clostridiaceae|g__Clostridium|s__Clostridium_hathewayi	0.11	0.00015	0.000581
B2:PWY-6167	k__Bacteria|p__Bacteroidetes|c__Bacteroidia|o__Bacteroidales|f__Prevotellaceae|g__Paraprevotella|s__Paraprevotella_clara	0.11	0.00015	0.000581
B2:PWY-6167	k__Bacteria|p__Firmicutes|c__Bacilli|o__Lactobacillales|f__Streptococcaceae|g__Streptococcus|s__Streptococcus_infantis	-0.11	0.00015	0.000581
B2:PWY-6167	k__Bacteria|p__Firmicutes|c__Clostridia|o__Clostridiales|f__Peptostreptococcaceae|g__Peptostreptococcaceae_noname|s__Clostridium_bartlettii	0.11	0.00015	0.000581
B1:PWY-6895	k__Bacteria|p__Firmicutes|c__Clostridia|o__Clostridiales|f__Lachnospiraceae|g__Blautia|s__Ruminococcus_obeum	-0.11	0.00015	0.000581
B1:PWY-7357	k__Bacteria|p__Bacteroidetes|c__Bacteroidia|o__Bacteroidales|f__Bacteroidaceae|g__Bacteroides|s__Bacteroides_vulgatus	-0.11	0.00015	0.000581
B12:COBALSYN-PWY	k__Bacteria|p__Firmicutes|c__Clostridia|o__Clostridiales|f__Eubacteriaceae|g__Eubacterium|s__Eubacterium_hallii	0.11	0.00016	0.000616
B9:PWY-6147	k__Bacteria|p__Firmicutes|c__Clostridia|o__Clostridiales|f__Eubacteriaceae|g__Eubacterium|s__Eubacterium_siraeum	0.11	0.00016	0.000616
B1:PWY-6891	k__Bacteria|p__Firmicutes|c__Clostridia|o__Clostridiales|f__Eubacteriaceae|g__Eubacterium|s__Eubacterium_hallii	-0.11	0.00016	0.000616
B1:PWY-6891	k__Bacteria|p__Firmicutes|c__Clostridia|o__Clostridiales|f__Eubacteriaceae|g__Eubacterium|s__Eubacterium_ventriosum	-0.11	0.00016	0.000616
B1:PWY-7282	k__Bacteria|p__Firmicutes|c__Clostridia|o__Clostridiales|f__Ruminococcaceae|g__Faecalibacterium|s__Faecalibacterium_prausnitzii	-0.11	0.00016	0.000616
B1:PWY-7357	k__Bacteria|p__Bacteroidetes|c__Bacteroidia|o__Bacteroidales|f__Porphyromonadaceae|g__Odoribacter|s__Odoribacter_unclassified	-0.11	0.00016	0.000616
B6:PYRIDOXSYN-PWY	k__Bacteria|p__Bacteroidetes|c__Bacteroidia|o__Bacteroidales|f__Bacteroidaceae|g__Bacteroides|s__Bacteroides_massiliensis	0.11	0.00016	0.000616
B1:THISYNARA-PWY	k__Bacteria|p__Firmicutes|c__Clostridia|o__Clostridiales|f__Clostridiaceae|g__Clostridium|s__Clostridium_hathewayi	-0.11	0.00016	0.000616
B7/B8/H:BIOTIN-BIOSYNTHESIS-PWY	k__Bacteria|p__Firmicutes|c__Clostridia|o__Clostridiales|f__Lachnospiraceae|g__Lachnospiraceae_noname|s__Lachnospiraceae_bacterium_7_1_58FAA	0.11	0.00017	0.000649
B5:PANTO-PWY	k__Archaea|p__Euryarchaeota|c__Methanobacteria|o__Methanobacteriales|f__Methanobacteriaceae|g__Methanosphaera|s__Methanosphaera_stadtmanae	-0.11	0.00017	0.000649
B5:PANTO-PWY	k__Bacteria|p__Bacteroidetes|c__Bacteroidia|o__Bacteroidales|f__Bacteroidaceae|g__Bacteroides|s__Bacteroides_vulgatus	0.11	0.00017	0.000649
B7/B8/H:PWY-5005	k__Bacteria|p__Actinobacteria|c__Actinobacteria|o__Coriobacteriales|f__Coriobacteriaceae|g__Collinsella|s__Collinsella_aerofaciens	-0.11	0.00017	0.000649
B2:PWY-6167	k__Bacteria|p__Firmicutes|c__Erysipelotrichia|o__Erysipelotrichales|f__Erysipelotrichaceae|g__Erysipelotrichaceae_noname|s__Clostridium_ramosum	-0.11	0.00017	0.000649
B1:PWY-6897	k__Bacteria|p__Firmicutes|c__Clostridia|o__Clostridiales|f__Ruminococcaceae|g__Anaerotruncus|s__Anaerotruncus_unclassified	0.11	0.00017	0.000649
B1:PWY-7282	k__Bacteria|p__Firmicutes|c__Clostridia|o__Clostridiales|f__Lachnospiraceae|g__Blautia|s__Ruminococcus_torques	-0.11	0.00017	0.000649
B9:PWY-7539	k__Archaea|p__Euryarchaeota|c__Methanobacteria|o__Methanobacteriales|f__Methanobacteriaceae|g__Methanosphaera|s__Methanosphaera_stadtmanae	0.11	0.00017	0.000649
B9:PWY-7539	k__Bacteria|p__Firmicutes|c__Clostridia|o__Clostridiales|f__Eubacteriaceae|g__Eubacterium|s__Eubacterium_siraeum	0.11	0.00017	0.000649
B12:COBALSYN-PWY	k__Bacteria|p__Bacteroidetes|c__Bacteroidia|o__Bacteroidales|f__Porphyromonadaceae|g__Odoribacter|s__Odoribacter_splanchnicus	-0.11	0.00018	0.000684
B2:PWY-6167	k__Bacteria|p__Actinobacteria|c__Actinobacteria|o__Actinomycetales|f__Micrococcaceae|g__Rothia|s__Rothia_mucilaginosa	-0.11	0.00018	0.000684
B1:PWY-6891	k__Bacteria|p__Firmicutes|c__Clostridia|o__Clostridiales|f__Lachnospiraceae|g__Blautia|s__Ruminococcus_obeum	-0.11	0.00018	0.000684
B1:PWY-6897	k__Bacteria|p__Bacteroidetes|c__Bacteroidia|o__Bacteroidales|f__Bacteroidaceae|g__Bacteroides|s__Bacteroides_eggerthii	0.11	0.00018	0.000684
B1:PWY-7357	k__Bacteria|p__Proteobacteria|c__Gammaproteobacteria|o__Enterobacteriales|f__Enterobacteriaceae|g__Escherichia|s__Escherichia_unclassified	-0.11	0.00018	0.000684
B2:RIBOSYN2-PWY	k__Bacteria|p__Firmicutes|c__Clostridia|o__Clostridiales|f__Eubacteriaceae|g__Eubacterium|s__Eubacterium_eligens	0.11	0.00018	0.000684
B9:PWY-6147	k__Bacteria|p__Actinobacteria|c__Actinobacteria|o__Actinomycetales|f__Actinomycetaceae|g__Actinomyces|s__Actinomyces_viscosus	0.11	0.00019	0.000718
B1:PWY-6891	k__Bacteria|p__Actinobacteria|c__Actinobacteria|o__Coriobacteriales|f__Coriobacteriaceae|g__Eggerthella|s__Eggerthella_lenta	0.11	0.00019	0.000718
B1:PWY-6891	k__Bacteria|p__Firmicutes|c__Clostridia|o__Clostridiales|f__Lachnospiraceae|g__Anaerostipes|s__Anaerostipes_hadrus	-0.11	0.00019	0.000718
B1:PWY-6892	k__Bacteria|p__Firmicutes|c__Clostridia|o__Clostridiales|f__Clostridiales_noname|g__Pseudoflavonifractor|s__Pseudoflavonifractor_capillosus	0.11	0.00019	0.000718
B6:PWY-7204	k__Bacteria|p__Proteobacteria|c__Deltaproteobacteria|o__Desulfovibrionales|f__Desulfovibrionaceae|g__Bilophila|s__Bilophila_unclassified	0.11	0.00019	0.000718
B1:PWY-7357	k__Bacteria|p__Bacteroidetes|c__Bacteroidia|o__Bacteroidales|f__Porphyromonadaceae|g__Parabacteroides|s__Parabacteroides_distasonis	-0.11	0.00019	0.000718
B1:PWY-7357	k__Bacteria|p__Firmicutes|c__Clostridia|o__Clostridiales|f__Eubacteriaceae|g__Eubacterium|s__Eubacterium_siraeum	-0.11	0.00019	0.000718
B5:PANTO-PWY	k__Bacteria|p__Bacteroidetes|c__Bacteroidia|o__Bacteroidales|f__Bacteroidaceae|g__Bacteroides|s__Bacteroides_ovatus	0.11	0.0002	0.00075
B9:PWY-3841	k__Bacteria|p__Firmicutes|c__Erysipelotrichia|o__Erysipelotrichales|f__Erysipelotrichaceae|g__Coprobacillus|s__Coprobacillus_unclassified	0.11	0.0002	0.00075
B9:PWY-6147	k__Bacteria|p__Firmicutes|c__Clostridia|o__Clostridiales|f__Lachnospiraceae|g__Coprococcus|s__Coprococcus_catus	0.11	0.0002	0.00075
C:PWY-6415	k__Bacteria|p__Bacteroidetes|c__Bacteroidia|o__Bacteroidales|f__Bacteroidaceae|g__Bacteroides|s__Bacteroides_massiliensis	0.11	0.0002	0.00075
B1:PWY-6892	k__Bacteria|p__Verrucomicrobia|c__Verrucomicrobiae|o__Verrucomicrobiales|f__Verrucomicrobiaceae|g__Akkermansia|s__Akkermansia_muciniphila	0.11	0.0002	0.00075
B1:PWY-6895	k__Bacteria|p__Firmicutes|c__Clostridia|o__Clostridiales|f__Eubacteriaceae|g__Eubacterium|s__Eubacterium_ventriosum	-0.11	0.0002	0.00075
B1:PWY-7357	k__Bacteria|p__Bacteroidetes|c__Bacteroidia|o__Bacteroidales|f__Bacteroidaceae|g__Bacteroides|s__Bacteroides_uniformis	-0.11	0.0002	0.00075
B1:THISYN-PWY	k__Bacteria|p__Firmicutes|c__Erysipelotrichia|o__Erysipelotrichales|f__Erysipelotrichaceae|g__Erysipelotrichaceae_noname|s__Clostridium_innocuum	0.11	0.0002	0.00075
B1:THISYNARA-PWY	k__Bacteria|p__Bacteroidetes|c__Bacteroidia|o__Bacteroidales|f__Rikenellaceae|g__Alistipes|s__Alistipes_sp_AP11	-0.11	0.0002	0.00075
B9:1CMET2-PWY	k__Bacteria|p__Bacteroidetes|c__Bacteroidia|o__Bacteroidales|f__Porphyromonadaceae|g__Odoribacter|s__Odoribacter_unclassified	0.11	0.00021	0.000783
B9:FOLSYN-PWY	k__Bacteria|p__Firmicutes|c__Clostridia|o__Clostridiales|f__Ruminococcaceae|g__Ruminococcus|s__Ruminococcus_lactaris	0.11	0.00021	0.000783
B9:PWY-3841	k__Bacteria|p__Firmicutes|c__Bacilli|o__Lactobacillales|f__Carnobacteriaceae|g__Granulicatella|s__Granulicatella_unclassified	0.11	0.00021	0.000783
B9:PWY-6147	k__Bacteria|p__Bacteroidetes|c__Bacteroidia|o__Bacteroidales|f__Bacteroidaceae|g__Bacteroides|s__Bacteroides_eggerthii	0.11	0.00021	0.000783
B2:PWY-6168	k__Bacteria|p__Actinobacteria|c__Actinobacteria|o__Bifidobacteriales|f__Bifidobacteriaceae|g__Alloscardovia|s__Alloscardovia_omnicolens	-0.11	0.00021	0.000783
B2:PWY-6168	k__Bacteria|p__Firmicutes|c__Bacilli|o__Lactobacillales|f__Lactobacillaceae|g__Lactobacillus|s__Lactobacillus_sakei	-0.11	0.00021	0.000783
B2:PWY-6168	k__Bacteria|p__Firmicutes|c__Erysipelotrichia|o__Erysipelotrichales|f__Erysipelotrichaceae|g__Erysipelotrichaceae_noname|s__Erysipelotrichaceae_bacterium_2_2_44A	0.11	0.00021	0.000783
B9:1CMET2-PWY	k__Bacteria|p__Firmicutes|c__Clostridia|o__Clostridiales|f__Clostridiaceae|g__Clostridium|s__Clostridium_hathewayi	0.11	0.00022	0.000816
B2:PWY-6167	k__Bacteria|p__Bacteroidetes|c__Bacteroidia|o__Bacteroidales|f__Bacteroidaceae|g__Bacteroides|s__Bacteroides_ovatus	-0.11	0.00022	0.000816
B7/B8/H:PWY-6519	k__Bacteria|p__Actinobacteria|c__Actinobacteria|o__Actinomycetales|f__Micrococcaceae|g__Rothia|s__Rothia_mucilaginosa	0.11	0.00022	0.000816
B7/B8/H:PWY-6519	k__Bacteria|p__Firmicutes|c__Clostridia|o__Clostridiales|f__Eubacteriaceae|g__Eubacterium|s__Eubacterium_ramulus	-0.11	0.00022	0.000816
B7/B8/H:PWY-6519	k__Bacteria|p__Firmicutes|c__Clostridia|o__Clostridiales|f__Lachnospiraceae|g__Lachnospiraceae_noname|s__Lachnospiraceae_bacterium_7_1_58FAA	0.11	0.00022	0.000816
B1:PWY-6895	k__Bacteria|p__Bacteroidetes|c__Bacteroidia|o__Bacteroidales|f__Rikenellaceae|g__Alistipes|s__Alistipes_indistinctus	0.11	0.00022	0.000816
B6:PYRIDOXSYN-PWY	k__Bacteria|p__Firmicutes|c__Clostridia|o__Clostridiales|f__Eubacteriaceae|g__Eubacterium|s__Eubacterium_ramulus	-0.11	0.00022	0.000816
B9:FOLSYN-PWY	k__Bacteria|p__Firmicutes|c__Clostridia|o__Clostridiales|f__Lachnospiraceae|g__Lachnospiraceae_noname|s__Lachnospiraceae_bacterium_3_1_46FAA	0.11	0.00023	0.000849
B9:PWY-6147	k__Bacteria|p__Firmicutes|c__Clostridia|o__Clostridiales|f__Ruminococcaceae|g__Subdoligranulum|s__Subdoligranulum_unclassified	0.11	0.00023	0.000849
B9:PWY-6612	k__Bacteria|p__Firmicutes|c__Clostridia|o__Clostridiales|f__Lachnospiraceae|g__Lachnospiraceae_noname|s__Lachnospiraceae_bacterium_3_1_46FAA	0.11	0.00023	0.000849
B1:PWY-7282	k__Bacteria|p__Firmicutes|c__Bacilli|o__Lactobacillales|f__Streptococcaceae|g__Streptococcus|s__Streptococcus_mutans	-0.11	0.00023	0.000849
B1:PWY-7282	k__Bacteria|p__Firmicutes|c__Bacilli|o__Lactobacillales|f__Streptococcaceae|g__Streptococcus|s__Streptococcus_vestibularis	-0.11	0.00023	0.000849
B6:PWY0-845	k__Bacteria|p__Actinobacteria|c__Actinobacteria|o__Bifidobacteriales|f__Bifidobacteriaceae|g__Alloscardovia|s__Alloscardovia_omnicolens	-0.11	0.00023	0.000849
B7/B8/H:BIOTIN-BIOSYNTHESIS-PWY	k__Bacteria|p__Firmicutes|c__Clostridia|o__Clostridiales|f__Eubacteriaceae|g__Eubacterium|s__Eubacterium_ramulus	-0.11	0.00024	0.000883
B12:COBALSYN-PWY	k__Bacteria|p__Firmicutes|c__Clostridia|o__Clostridiales|f__Ruminococcaceae|g__Ruminococcus|s__Ruminococcus_albus	0.11	0.00024	0.000883
B2:PWY-6168	k__Bacteria|p__Bacteroidetes|c__Bacteroidia|o__Bacteroidales|f__Bacteroidaceae|g__Bacteroides|s__Bacteroides_intestinalis	0.11	0.00024	0.000883
B9:PWY-6612	k__Bacteria|p__Firmicutes|c__Clostridia|o__Clostridiales|f__Ruminococcaceae|g__Ruminococcus|s__Ruminococcus_lactaris	0.11	0.00024	0.000883
B7/B8/H:BIOTIN-BIOSYNTHESIS-PWY	k__Bacteria|p__Actinobacteria|c__Actinobacteria|o__Actinomycetales|f__Micrococcaceae|g__Rothia|s__Rothia_mucilaginosa	0.11	0.00025	0.000917
B6:PWY0-845	k__Bacteria|p__Firmicutes|c__Bacilli|o__Lactobacillales|f__Streptococcaceae|g__Streptococcus|s__Streptococcus_mutans	-0.11	0.00025	0.000917
B6:PWY0-845	k__Bacteria|p__Firmicutes|c__Erysipelotrichia|o__Erysipelotrichales|f__Erysipelotrichaceae|g__Erysipelotrichaceae_noname|s__Erysipelotrichaceae_bacterium_6_1_45	0.11	0.00025	0.000917
B2:RIBOSYN2-PWY	k__Bacteria|p__Bacteroidetes|c__Bacteroidia|o__Bacteroidales|f__Bacteroidaceae|g__Bacteroides|s__Bacteroides_intestinalis	0.11	0.00025	0.000917
B7/B8/H:BIOTIN-BIOSYNTHESIS-PWY	k__Bacteria|p__Proteobacteria|c__Betaproteobacteria|o__Burkholderiales|f__Sutterellaceae|g__Sutterella|s__Sutterella_wadsworthensis	0.11	0.00026	0.000952
B9:PWY-6147	k__Bacteria|p__Firmicutes|c__Bacilli|o__Lactobacillales|f__Streptococcaceae|g__Streptococcus|s__Streptococcus_anginosus	0.11	0.00026	0.000952
B1:THISYN-PWY	k__Bacteria|p__Proteobacteria|c__Betaproteobacteria|o__Burkholderiales|f__Sutterellaceae|g__Parasutterella|s__Parasutterella_excrementihominis	0.11	0.00026	0.000952
B1:PWY-6895	k__Bacteria|p__Actinobacteria|c__Actinobacteria|o__Coriobacteriales|f__Coriobacteriaceae|g__Eggerthella|s__Eggerthella_lenta	0.11	0.00027	0.000985
B1:PWY-7282	k__Bacteria|p__Actinobacteria|c__Actinobacteria|o__Bifidobacteriales|f__Bifidobacteriaceae|g__Bifidobacterium|s__Bifidobacterium_catenulatum	-0.11	0.00027	0.000985
B9:PWY-7539	k__Bacteria|p__Bacteroidetes|c__Bacteroidia|o__Bacteroidales|f__Prevotellaceae|g__Paraprevotella|s__Paraprevotella_clara	0.11	0.00027	0.000985
B6:PWY0-845	k__Bacteria|p__Firmicutes|c__Clostridia|o__Clostridiales|f__Lachnospiraceae|g__Blautia|s__Ruminococcus_obeum	-0.11	0.00027	0.000985
B5:PANTO-PWY	k__Bacteria|p__Firmicutes|c__Clostridia|o__Clostridiales|f__Lachnospiraceae|g__Lachnospiraceae_noname|s__Lachnospiraceae_bacterium_7_1_58FAA	0.11	0.00028	0.00102
B9:PWY-6147	k__Bacteria|p__Firmicutes|c__Clostridia|o__Clostridiales|f__Lachnospiraceae|g__Roseburia|s__Roseburia_inulinivorans	-0.11	0.00028	0.00102
B9:PWY-6147	k__Bacteria|p__Proteobacteria|c__Betaproteobacteria|o__Burkholderiales|f__Sutterellaceae|g__Parasutterella|s__Parasutterella_excrementihominis	-0.11	0.00028	0.00102
B2:PWY-6168	k__Bacteria|p__Firmicutes|c__Erysipelotrichia|o__Erysipelotrichales|f__Erysipelotrichaceae|g__Erysipelotrichaceae_noname|s__Erysipelotrichaceae_bacterium_21_3	0.11	0.00028	0.00102
B9:PWY-7539	k__Bacteria|p__Firmicutes|c__Clostridia|o__Clostridiales|f__Ruminococcaceae|g__Subdoligranulum|s__Subdoligranulum_unclassified	0.11	0.00028	0.00102
B1:THISYNARA-PWY	k__Bacteria|p__Bacteroidetes|c__Bacteroidia|o__Bacteroidales|f__Porphyromonadaceae|g__Odoribacter|s__Odoribacter_splanchnicus	-0.11	0.00028	0.00102
B1:PWY-7357	k__Bacteria|p__Actinobacteria|c__Actinobacteria|o__Bifidobacteriales|f__Bifidobacteriaceae|g__Bifidobacterium|s__Bifidobacterium_dentium	-0.11	0.00029	0.00105
B6:PWY0-845	k__Bacteria|p__Actinobacteria|c__Actinobacteria|o__Actinomycetales|f__Actinomycetaceae|g__Actinomyces|s__Actinomyces_odontolyticus	-0.11	0.00029	0.00105
B9:PWY-6147	k__Bacteria|p__Bacteroidetes|c__Bacteroidia|o__Bacteroidales|f__Bacteroidaceae|g__Bacteroides|s__Bacteroides_xylanisolvens	-0.11	0.0003	0.00108
B2:PWY-6167	k__Bacteria|p__Bacteroidetes|c__Bacteroidia|o__Bacteroidales|f__Bacteroidaceae|g__Bacteroides|s__Bacteroides_massiliensis	0.11	0.0003	0.00108
B9:PWY-7539	k__Bacteria|p__Bacteroidetes|c__Bacteroidia|o__Bacteroidales|f__Bacteroidaceae|g__Bacteroides|s__Bacteroides_dorei	0.11	0.0003	0.00108
B9:PWY-7539	k__Bacteria|p__Bacteroidetes|c__Bacteroidia|o__Bacteroidales|f__Prevotellaceae|g__Paraprevotella|s__Paraprevotella_unclassified	0.11	0.0003	0.00108
B1:THISYN-PWY	k__Bacteria|p__Bacteroidetes|c__Bacteroidia|o__Bacteroidales|f__Porphyromonadaceae|g__Odoribacter|s__Odoribacter_splanchnicus	0.11	0.0003	0.00108
B5:PANTO-PWY	k__Bacteria|p__Actinobacteria|c__Actinobacteria|o__Coriobacteriales|f__Coriobacteriaceae|g__Collinsella|s__Collinsella_aerofaciens	-0.11	0.00031	0.00112
B7/B8/H:PWY-6519	k__Bacteria|p__Proteobacteria|c__Betaproteobacteria|o__Burkholderiales|f__Sutterellaceae|g__Sutterella|s__Sutterella_wadsworthensis	0.11	0.00031	0.00112
B6:PWY-7204	k__Bacteria|p__Bacteroidetes|c__Bacteroidia|o__Bacteroidales|f__Rikenellaceae|g__Alistipes|s__Alistipes_sp_AP11	0.11	0.00031	0.00112
B12:COBALSYN-PWY	k__Bacteria|p__Actinobacteria|c__Actinobacteria|o__Bifidobacteriales|f__Bifidobacteriaceae|g__Bifidobacterium|s__Bifidobacterium_dentium	-0.11	0.00032	0.00115
B5:PANTO-PWY	k__Bacteria|p__Firmicutes|c__Negativicutes|o__Selenomonadales|f__Veillonellaceae|g__Veillonella|s__Veillonella_parvula	-0.11	0.00032	0.00115
C:PWY-6415	k__Bacteria|p__Bacteroidetes|c__Bacteroidia|o__Bacteroidales|f__Bacteroidaceae|g__Bacteroides|s__Bacteroides_fragilis	0.11	0.00032	0.00115
B1:PWY-7282	k__Bacteria|p__Bacteroidetes|c__Bacteroidia|o__Bacteroidales|f__Prevotellaceae|g__Paraprevotella|s__Paraprevotella_xylaniphila	0.11	0.00032	0.00115
B9:1CMET2-PWY	k__Bacteria|p__Firmicutes|c__Clostridia|o__Clostridiales|f__Clostridiaceae|g__Clostridium|s__Clostridium_sp_L2_50	-0.11	0.00033	0.00118
B7/B8/H:PWY-6519	k__Bacteria|p__Firmicutes|c__Clostridia|o__Clostridiales|f__Eubacteriaceae|g__Eubacterium|s__Eubacterium_rectale	-0.11	0.00033	0.00118
B1:PWY-6892	k__Bacteria|p__Actinobacteria|c__Actinobacteria|o__Coriobacteriales|f__Coriobacteriaceae|g__Gordonibacter|s__Gordonibacter_pamelaeae	0.11	0.00033	0.00118
B6:PWY0-845	k__Bacteria|p__Actinobacteria|c__Actinobacteria|o__Coriobacteriales|f__Coriobacteriaceae|g__Eggerthella|s__Eggerthella_unclassified	0.11	0.00033	0.00118
B6:PWY0-845	k__Bacteria|p__Firmicutes|c__Erysipelotrichia|o__Erysipelotrichales|f__Erysipelotrichaceae|g__Erysipelotrichaceae_noname|s__Erysipelotrichaceae_bacterium_2_2_44A	0.11	0.00033	0.00118
B2:RIBOSYN2-PWY	k__Bacteria|p__Bacteroidetes|c__Bacteroidia|o__Bacteroidales|f__Bacteroidaceae|g__Bacteroides|s__Bacteroides_eggerthii	0.11	0.00033	0.00118
B7/B8/H:BIOTIN-BIOSYNTHESIS-PWY	k__Bacteria|p__Actinobacteria|c__Actinobacteria|o__Coriobacteriales|f__Coriobacteriaceae|g__Collinsella|s__Collinsella_aerofaciens	-0.11	0.00034	0.00121
B7/B8/H:BIOTIN-BIOSYNTHESIS-PWY	k__Bacteria|p__Firmicutes|c__Clostridia|o__Clostridiales|f__Eubacteriaceae|g__Eubacterium|s__Eubacterium_rectale	-0.11	0.00034	0.00121
B9:PWY-3841	k__Bacteria|p__Actinobacteria|c__Actinobacteria|o__Actinomycetales|f__Actinomycetaceae|g__Actinomyces|s__Actinomyces_viscosus	-0.11	0.00034	0.00121
B7/B8/H:PWY-6519	k__Bacteria|p__Firmicutes|c__Clostridia|o__Clostridiales|f__Lachnospiraceae|g__Dorea|s__Dorea_formicigenerans	-0.11	0.00034	0.00121
B7/B8/H:BIOTIN-BIOSYNTHESIS-PWY	k__Bacteria|p__Bacteroidetes|c__Bacteroidia|o__Bacteroidales|f__Rikenellaceae|g__Alistipes|s__Alistipes_putredinis	0.11	0.00035	0.00124
B9:PWY-6147	k__Bacteria|p__Actinobacteria|c__Actinobacteria|o__Actinomycetales|f__Actinomycetaceae|g__Actinomyces|s__Actinomyces_odontolyticus	0.11	0.00035	0.00124
B6:PWY-7204	k__Bacteria|p__Firmicutes|c__Erysipelotrichia|o__Erysipelotrichales|f__Erysipelotrichaceae|g__Coprobacillus|s__Coprobacillus_unclassified	0.11	0.00035	0.00124
B1:PWY-7282	k__Bacteria|p__Firmicutes|c__Erysipelotrichia|o__Erysipelotrichales|f__Erysipelotrichaceae|g__Erysipelotrichaceae_noname|s__Erysipelotrichaceae_bacterium_6_1_45	0.11	0.00035	0.00124
B1:PWY-7357	k__Archaea|p__Euryarchaeota|c__Methanobacteria|o__Methanobacteriales|f__Methanobacteriaceae|g__Methanosphaera|s__Methanosphaera_stadtmanae	-0.11	0.00035	0.00124
B6:PYRIDOXSYN-PWY	k__Bacteria|p__Firmicutes|c__Erysipelotrichia|o__Erysipelotrichales|f__Erysipelotrichaceae|g__Erysipelotrichaceae_noname|s__Erysipelotrichaceae_bacterium_6_1_45	0.11	0.00035	0.00124
B9:1CMET2-PWY	k__Bacteria|p__Bacteroidetes|c__Bacteroidia|o__Bacteroidales|f__Bacteroidaceae|g__Bacteroides|s__Bacteroides_fragilis	0.11	0.00036	0.00127
B1:PWY-6897	k__Bacteria|p__Firmicutes|c__Clostridia|o__Clostridiales|f__Lachnospiraceae|g__Lachnospiraceae_noname|s__Lachnospiraceae_bacterium_2_1_58FAA	-0.11	0.00036	0.00127
B1:PWY-7282	k__Bacteria|p__Firmicutes|c__Clostridia|o__Clostridiales|f__Clostridiaceae|g__Clostridium|s__Clostridium_leptum	0.11	0.00036	0.00127
B7/B8/H:BIOTIN-BIOSYNTHESIS-PWY	k__Bacteria|p__Firmicutes|c__Clostridia|o__Clostridiales|f__Lachnospiraceae|g__Dorea|s__Dorea_formicigenerans	-0.11	0.00037	0.0013
B9:FOLSYN-PWY	k__Bacteria|p__Firmicutes|c__Bacilli|o__Lactobacillales|f__Streptococcaceae|g__Streptococcus|s__Streptococcus_gordonii	0.11	0.00037	0.0013
C:PWY-6415	k__Bacteria|p__Firmicutes|c__Clostridia|o__Clostridiales|f__Ruminococcaceae|g__Ruminococcaceae_noname|s__Ruminococcaceae_bacterium_D16	0.11	0.00037	0.0013
C:PWY-6415	k__Bacteria|p__Firmicutes|c__Clostridia|o__Clostridiales|f__Ruminococcaceae|g__Subdoligranulum|s__Subdoligranulum_unclassified	0.11	0.00037	0.0013
B1:PWY-6891	k__Bacteria|p__Bacteroidetes|c__Bacteroidia|o__Bacteroidales|f__Rikenellaceae|g__Alistipes|s__Alistipes_indistinctus	0.11	0.00037	0.0013
B1:THISYN-PWY	k__Bacteria|p__Bacteroidetes|c__Bacteroidia|o__Bacteroidales|f__Porphyromonadaceae|g__Parabacteroides|s__Parabacteroides_goldsteinii	0.11	0.00037	0.0013
B9:PWY-3841	k__Bacteria|p__Proteobacteria|c__Betaproteobacteria|o__Burkholderiales|f__Sutterellaceae|g__Sutterella|s__Sutterella_wadsworthensis	0.11	0.00038	0.00134
B2:PWY-6168	k__Bacteria|p__Bacteroidetes|c__Bacteroidia|o__Bacteroidales|f__Porphyromonadaceae|g__Parabacteroides|s__Parabacteroides_goldsteinii	0.11	0.00038	0.00134
B7/B8/H:BIOTIN-BIOSYNTHESIS-PWY	k__Bacteria|p__Actinobacteria|c__Actinobacteria|o__Coriobacteriales|f__Coriobacteriaceae|g__Adlercreutzia|s__Adlercreutzia_equolifaciens	-0.11	0.00039	0.00136
B6:PWY-7204	k__Bacteria|p__Bacteroidetes|c__Bacteroidia|o__Bacteroidales|f__Porphyromonadaceae|g__Odoribacter|s__Odoribacter_splanchnicus	0.11	0.00039	0.00136
B6:PWY-7204	k__Bacteria|p__Firmicutes|c__Clostridia|o__Clostridiales|f__Lachnospiraceae|g__Coprococcus|s__Coprococcus_comes	-0.11	0.00039	0.00136
B9:PWY-7539	k__Bacteria|p__Bacteroidetes|c__Bacteroidia|o__Bacteroidales|f__Bacteroidaceae|g__Bacteroides|s__Bacteroides_cellulosilyticus	0.11	0.00039	0.00136
B6:PWY0-845	k__Bacteria|p__Actinobacteria|c__Actinobacteria|o__Actinomycetales|f__Micrococcaceae|g__Rothia|s__Rothia_dentocariosa	-0.11	0.00039	0.00136
B6:PWY0-845	k__Bacteria|p__Actinobacteria|c__Actinobacteria|o__Bifidobacteriales|f__Bifidobacteriaceae|g__Bifidobacterium|s__Bifidobacterium_catenulatum	-0.11	0.00039	0.00136
B6:PWY0-845	k__Bacteria|p__Firmicutes|c__Negativicutes|o__Selenomonadales|f__Veillonellaceae|g__Veillonella|s__Veillonella_atypica	-0.11	0.00039	0.00136
B6:PYRIDOXSYN-PWY	k__Bacteria|p__Firmicutes|c__Erysipelotrichia|o__Erysipelotrichales|f__Erysipelotrichaceae|g__Erysipelotrichaceae_noname|s__Erysipelotrichaceae_bacterium_2_2_44A	0.11	0.00039	0.00136
B2:RIBOSYN2-PWY	k__Bacteria|p__Firmicutes|c__Clostridia|o__Clostridiales|f__Eubacteriaceae|g__Eubacterium|s__Eubacterium_ramulus	-0.11	0.00039	0.00136
B7/B8/H:BIOTIN-BIOSYNTHESIS-PWY	k__Bacteria|p__Firmicutes|c__Clostridia|o__Clostridiales|f__Ruminococcaceae|g__Subdoligranulum|s__Subdoligranulum_unclassified	0.1	0.0004	0.0014
B1:PWY-7282	k__Bacteria|p__Actinobacteria|c__Actinobacteria|o__Actinomycetales|f__Actinomycetaceae|g__Actinomyces|s__Actinomyces_odontolyticus	-0.1	0.0004	0.0014
B9:1CMET2-PWY	k__Bacteria|p__Firmicutes|c__Clostridia|o__Clostridiales|f__Ruminococcaceae|g__Ruminococcaceae_noname|s__Ruminococcaceae_bacterium_D16	0.1	0.00041	0.00142
B5:PANTO-PWY	k__Bacteria|p__Firmicutes|c__Clostridia|o__Clostridiales|f__Eubacteriaceae|g__Eubacterium|s__Eubacterium_siraeum	-0.1	0.00041	0.00142
B5:PANTO-PWY	k__Bacteria|p__Firmicutes|c__Erysipelotrichia|o__Erysipelotrichales|f__Erysipelotrichaceae|g__Erysipelotrichaceae_noname|s__Eubacterium_biforme	-0.1	0.00041	0.00142
B9:PWY-6147	k__Bacteria|p__Proteobacteria|c__Gammaproteobacteria|o__Enterobacteriales|f__Enterobacteriaceae|g__Escherichia|s__Escherichia_coli	0.1	0.00041	0.00142
B7/B8/H:PWY-6519	k__Bacteria|p__Actinobacteria|c__Actinobacteria|o__Coriobacteriales|f__Coriobacteriaceae|g__Adlercreutzia|s__Adlercreutzia_equolifaciens	-0.1	0.00041	0.00142
B6:PWY0-845	k__Bacteria|p__Proteobacteria|c__Gammaproteobacteria|o__Pasteurellales|f__Pasteurellaceae|g__Haemophilus|s__Haemophilus_parainfluenzae	-0.1	0.00041	0.00142
B9:1CMET2-PWY	k__Bacteria|p__Bacteroidetes|c__Bacteroidia|o__Bacteroidales|f__Rikenellaceae|g__Alistipes|s__Alistipes_shahii	0.1	0.00042	0.00146
B5:PANTO-PWY	k__Bacteria|p__Firmicutes|c__Clostridia|o__Clostridiales|f__Ruminococcaceae|g__Ruminococcus|s__Ruminococcus_lactaris	0.1	0.00042	0.00146
B2:RIBOSYN2-PWY	k__Bacteria|p__Bacteroidetes|c__Bacteroidia|o__Bacteroidales|f__Porphyromonadaceae|g__Parabacteroides|s__Parabacteroides_merdae	0.1	0.00042	0.00146
B12:COBALSYN-PWY	k__Bacteria|p__Actinobacteria|c__Actinobacteria|o__Coriobacteriales|f__Coriobacteriaceae|g__Adlercreutzia|s__Adlercreutzia_equolifaciens	0.1	0.00043	0.00148
B5:PANTO-PWY	k__Bacteria|p__Bacteroidetes|c__Bacteroidia|o__Bacteroidales|f__Bacteroidaceae|g__Bacteroides|s__Bacteroides_thetaiotaomicron	0.1	0.00043	0.00148
B9:PWY-3841	k__Bacteria|p__Bacteroidetes|c__Bacteroidia|o__Bacteroidales|f__Rikenellaceae|g__Alistipes|s__Alistipes_finegoldii	0.1	0.00043	0.00148
B7/B8/H:PWY-6519	k__Bacteria|p__Bacteroidetes|c__Bacteroidia|o__Bacteroidales|f__Rikenellaceae|g__Alistipes|s__Alistipes_putredinis	0.1	0.00043	0.00148
B6:PWY0-845	k__Bacteria|p__Actinobacteria|c__Actinobacteria|o__Coriobacteriales|f__Coriobacteriaceae|g__Gordonibacter|s__Gordonibacter_pamelaeae	0.1	0.00043	0.00148
B9:PWY-3841	k__Bacteria|p__Bacteroidetes|c__Bacteroidia|o__Bacteroidales|f__Bacteroidaceae|g__Bacteroides|s__Bacteroides_cellulosilyticus	0.1	0.00044	0.00151
B7/B8/H:PWY-6519	k__Bacteria|p__Firmicutes|c__Clostridia|o__Clostridiales|f__Lachnospiraceae|g__Blautia|s__Ruminococcus_obeum	-0.1	0.00044	0.00151
B9:PWY-7539	k__Bacteria|p__Firmicutes|c__Erysipelotrichia|o__Erysipelotrichales|f__Erysipelotrichaceae|g__Erysipelotrichaceae_noname|s__Clostridium_ramosum	-0.1	0.00044	0.00151
B6:PWY0-845	k__Bacteria|p__Actinobacteria|c__Actinobacteria|o__Bifidobacteriales|f__Bifidobacteriaceae|g__Bifidobacterium|s__Bifidobacterium_longum	-0.1	0.00044	0.00151
B1:THISYN-PWY	k__Bacteria|p__Firmicutes|c__Clostridia|o__Clostridiales|f__Lachnospiraceae|g__Coprococcus|s__Coprococcus_catus	0.1	0.00044	0.00151
B9:1CMET2-PWY	k__Bacteria|p__Actinobacteria|c__Actinobacteria|o__Coriobacteriales|f__Coriobacteriaceae|g__Slackia|s__Slackia_piriformis	-0.1	0.00045	0.00154
B9:FOLSYN-PWY	k__Bacteria|p__Firmicutes|c__Clostridia|o__Clostridiales|f__Lachnospiraceae|g__Coprococcus|s__Coprococcus_catus	0.1	0.00045	0.00154
B7/B8/H:PWY-6519	k__Bacteria|p__Actinobacteria|c__Actinobacteria|o__Coriobacteriales|f__Coriobacteriaceae|g__Collinsella|s__Collinsella_aerofaciens	-0.1	0.00045	0.00154
B9:1CMET2-PWY	k__Bacteria|p__Actinobacteria|c__Actinobacteria|o__Actinomycetales|f__Actinomycetaceae|g__Actinomyces|s__Actinomyces_viscosus	-0.1	0.00046	0.00157
B9:PWY-3841	k__Bacteria|p__Actinobacteria|c__Actinobacteria|o__Coriobacteriales|f__Coriobacteriaceae|g__Eggerthella|s__Eggerthella_lenta	0.1	0.00046	0.00157
B9:PWY-6147	k__Bacteria|p__Firmicutes|c__Clostridia|o__Clostridiales|f__Clostridiaceae|g__Clostridium|s__Clostridium_sp_L2_50	0.1	0.00046	0.00157
B1:PWY-6895	k__Bacteria|p__Bacteroidetes|c__Bacteroidia|o__Bacteroidales|f__Bacteroidaceae|g__Bacteroides|s__Bacteroides_fragilis	0.1	0.00046	0.00157
B1:PWY-7357	k__Bacteria|p__Firmicutes|c__Clostridia|o__Clostridiales|f__Clostridiaceae|g__Clostridium|s__Clostridium_bolteae	-0.1	0.00046	0.00157
B5:PANTO-PWY	k__Bacteria|p__Firmicutes|c__Erysipelotrichia|o__Erysipelotrichales|f__Erysipelotrichaceae|g__Holdemania|s__Holdemania_filiformis	0.1	0.00047	0.0016
B6:PWY-7204	k__Bacteria|p__Actinobacteria|c__Actinobacteria|o__Coriobacteriales|f__Coriobacteriaceae|g__Eggerthella|s__Eggerthella_lenta	0.1	0.00047	0.0016
B6:PWY0-845	k__Bacteria|p__Bacteroidetes|c__Bacteroidia|o__Bacteroidales|f__Bacteroidaceae|g__Bacteroides|s__Bacteroides_massiliensis	0.1	0.00047	0.0016
B2:RIBOSYN2-PWY	k__Bacteria|p__Bacteroidetes|c__Bacteroidia|o__Bacteroidales|f__Porphyromonadaceae|g__Parabacteroides|s__Parabacteroides_johnsonii	0.1	0.00047	0.0016
B9:PWY-6147	k__Bacteria|p__Firmicutes|c__Clostridia|o__Clostridiales|f__Eubacteriaceae|g__Eubacterium|s__Eubacterium_ventriosum	-0.1	0.00048	0.00163
B2:PWY-6168	k__Bacteria|p__Firmicutes|c__Clostridia|o__Clostridiales|f__Peptostreptococcaceae|g__Peptostreptococcaceae_noname|s__Clostridium_bartlettii	-0.1	0.00048	0.00163
B1:PWY-6892	k__Bacteria|p__Actinobacteria|c__Actinobacteria|o__Bifidobacteriales|f__Bifidobacteriaceae|g__Bifidobacterium|s__Bifidobacterium_adolescentis	-0.1	0.00048	0.00163
B1:PWY-6897	k__Bacteria|p__Bacteroidetes|c__Bacteroidia|o__Bacteroidales|f__Bacteroidaceae|g__Bacteroides|s__Bacteroides_clarus	0.1	0.00048	0.00163
B6:PYRIDOXSYN-PWY	k__Bacteria|p__Actinobacteria|c__Actinobacteria|o__Bifidobacteriales|f__Bifidobacteriaceae|g__Alloscardovia|s__Alloscardovia_omnicolens	-0.1	0.00048	0.00163
B6:PYRIDOXSYN-PWY	k__Bacteria|p__Actinobacteria|c__Actinobacteria|o__Bifidobacteriales|f__Bifidobacteriaceae|g__Bifidobacterium|s__Bifidobacterium_catenulatum	-0.1	0.00048	0.00163
B1:THISYN-PWY	k__Bacteria|p__Firmicutes|c__Clostridia|o__Clostridiales|f__Lachnospiraceae|g__Lachnospiraceae_noname|s__Lachnospiraceae_bacterium_1_4_56FAA	-0.1	0.00048	0.00163
B1:THISYN-PWY	k__Bacteria|p__Firmicutes|c__Erysipelotrichia|o__Erysipelotrichales|f__Erysipelotrichaceae|g__Turicibacter|s__Turicibacter_unclassified	0.1	0.00048	0.00163
B7/B8/H:BIOTIN-BIOSYNTHESIS-PWY	k__Bacteria|p__Firmicutes|c__Clostridia|o__Clostridiales|f__Lachnospiraceae|g__Blautia|s__Ruminococcus_obeum	-0.1	0.00049	0.00166
B2:PWY-6168	k__Bacteria|p__Firmicutes|c__Erysipelotrichia|o__Erysipelotrichales|f__Erysipelotrichaceae|g__Turicibacter|s__Turicibacter_unclassified	-0.1	0.00049	0.00166
B2:PWY-6167	k__Bacteria|p__Bacteroidetes|c__Bacteroidia|o__Bacteroidales|f__Porphyromonadaceae|g__Odoribacter|s__Odoribacter_splanchnicus	0.1	0.0005	0.00169
C:PWY-6415	k__Bacteria|p__Firmicutes|c__Clostridia|o__Clostridiales|f__Lachnospiraceae|g__Dorea|s__Dorea_longicatena	-0.1	0.0005	0.00169
B6:PWY0-845	k__Bacteria|p__Firmicutes|c__Clostridia|o__Clostridiales|f__Eubacteriaceae|g__Eubacterium|s__Eubacterium_ramulus	-0.1	0.0005	0.00169
B6:PWY-7204	k__Bacteria|p__Firmicutes|c__Erysipelotrichia|o__Erysipelotrichales|f__Erysipelotrichaceae|g__Erysipelotrichaceae_noname|s__Erysipelotrichaceae_bacterium_6_1_45	0.1	0.00051	0.00172
B1:PWY-7282	k__Bacteria|p__Proteobacteria|c__Gammaproteobacteria|o__Pasteurellales|f__Pasteurellaceae|g__Haemophilus|s__Haemophilus_parainfluenzae	-0.1	0.00051	0.00172
B6:PYRIDOXSYN-PWY	k__Bacteria|p__Firmicutes|c__Clostridia|o__Clostridiales|f__Lachnospiraceae|g__Lachnospiraceae_noname|s__Lachnospiraceae_bacterium_3_1_46FAA	0.1	0.00051	0.00172
B5:PANTO-PWY	k__Bacteria|p__Firmicutes|c__Erysipelotrichia|o__Erysipelotrichales|f__Erysipelotrichaceae|g__Holdemania|s__Holdemania_unclassified	0.1	0.00052	0.00175
B1:PWY-7282	k__Bacteria|p__Firmicutes|c__Negativicutes|o__Selenomonadales|f__Veillonellaceae|g__Mitsuokella|s__Mitsuokella_unclassified	-0.1	0.00052	0.00175
B2:RIBOSYN2-PWY	k__Bacteria|p__Firmicutes|c__Clostridia|o__Clostridiales|f__Oscillospiraceae|g__Oscillibacter|s__Oscillibacter_unclassified	0.1	0.00052	0.00175
B7/B8/H:PWY-6519	k__Bacteria|p__Firmicutes|c__Clostridia|o__Clostridiales|f__Ruminococcaceae|g__Subdoligranulum|s__Subdoligranulum_unclassified	0.1	0.00053	0.00178
B1:PWY-6892	k__Bacteria|p__Proteobacteria|c__Betaproteobacteria|o__Burkholderiales|f__Oxalobacteraceae|g__Oxalobacter|s__Oxalobacter_formigenes	0.1	0.00053	0.00178
B1:PWY-7282	k__Bacteria|p__Actinobacteria|c__Actinobacteria|o__Coriobacteriales|f__Coriobacteriaceae|g__Gordonibacter|s__Gordonibacter_pamelaeae	0.1	0.00053	0.00178
B1:THISYNARA-PWY	k__Bacteria|p__Firmicutes|c__Clostridia|o__Clostridiales|f__Lachnospiraceae|g__Lachnospiraceae_noname|s__Lachnospiraceae_bacterium_3_1_57FAA_CT1	-0.1	0.00053	0.00178
B7/B8/H:PWY-6519	k__Bacteria|p__Firmicutes|c__Bacilli|o__Lactobacillales|f__Streptococcaceae|g__Streptococcus|s__Streptococcus_vestibularis	0.1	0.00054	0.00181
B6:PYRIDOXSYN-PWY	k__Bacteria|p__Actinobacteria|c__Actinobacteria|o__Coriobacteriales|f__Coriobacteriaceae|g__Gordonibacter|s__Gordonibacter_pamelaeae	0.1	0.00054	0.00181
B7/B8/H:BIOTIN-BIOSYNTHESIS-PWY	k__Bacteria|p__Proteobacteria|c__Betaproteobacteria|o__Burkholderiales|f__Sutterellaceae|g__Parasutterella|s__Parasutterella_excrementihominis	0.1	0.00055	0.00184
B5:PANTO-PWY	k__Bacteria|p__Firmicutes|c__Clostridia|o__Clostridiales|f__Ruminococcaceae|g__Anaerotruncus|s__Anaerotruncus_colihominis	0.1	0.00055	0.00184
B9:PWY-6612	k__Bacteria|p__Firmicutes|c__Clostridia|o__Clostridiales|f__Ruminococcaceae|g__Ruminococcaceae_noname|s__Ruminococcaceae_bacterium_D16	-0.1	0.00055	0.00184
B6:PWY0-845	k__Bacteria|p__Firmicutes|c__Clostridia|o__Clostridiales|f__Clostridiaceae|g__Clostridium|s__Clostridium_leptum	0.1	0.00055	0.00184
B1:THISYN-PWY	k__Bacteria|p__Firmicutes|c__Erysipelotrichia|o__Erysipelotrichales|f__Erysipelotrichaceae|g__Erysipelotrichaceae_noname|s__Clostridium_ramosum	0.1	0.00055	0.00184
B9:PWY-3841	k__Bacteria|p__Firmicutes|c__Negativicutes|o__Selenomonadales|f__Veillonellaceae|g__Veillonella|s__Veillonella_atypica	0.1	0.00057	0.0019
B9:PWY-6612	k__Bacteria|p__Firmicutes|c__Bacilli|o__Lactobacillales|f__Streptococcaceae|g__Streptococcus|s__Streptococcus_salivarius	0.1	0.00057	0.0019
B2:RIBOSYN2-PWY	k__Bacteria|p__Bacteroidetes|c__Bacteroidia|o__Bacteroidales|f__Bacteroidaceae|g__Bacteroides|s__Bacteroides_xylanisolvens	0.1	0.00057	0.0019
B1:THISYN-PWY	k__Bacteria|p__Firmicutes|c__Clostridia|o__Clostridiales|f__Lachnospiraceae|g__Roseburia|s__Roseburia_hominis	0.1	0.00057	0.0019
B7/B8/H:BIOTIN-BIOSYNTHESIS-PWY	k__Bacteria|p__Bacteroidetes|c__Bacteroidia|o__Bacteroidales|f__Bacteroidaceae|g__Bacteroides|s__Bacteroides_cellulosilyticus	0.1	0.00058	0.00192
B9:PWY-6147	k__Bacteria|p__Actinobacteria|c__Actinobacteria|o__Bifidobacteriales|f__Bifidobacteriaceae|g__Bifidobacterium|s__Bifidobacterium_longum	0.1	0.00058	0.00192
B7/B8/H:PWY-6519	k__Bacteria|p__Firmicutes|c__Bacilli|o__Lactobacillales|f__Streptococcaceae|g__Streptococcus|s__Streptococcus_sanguinis	0.1	0.00058	0.00192
B1:PWY-6897	k__Bacteria|p__Bacteroidetes|c__Bacteroidia|o__Bacteroidales|f__Bacteroidaceae|g__Bacteroides|s__Bacteroides_faecis	0.1	0.00058	0.00192
B2:PWY-6167	k__Bacteria|p__Firmicutes|c__Clostridia|o__Clostridiales|f__Eubacteriaceae|g__Eubacterium|s__Eubacterium_hallii	-0.1	0.00059	0.00195
B1:PWY-7357	k__Bacteria|p__Bacteroidetes|c__Bacteroidia|o__Bacteroidales|f__Bacteroidaceae|g__Bacteroides|s__Bacteroides_caccae	-0.1	0.00059	0.00195
B1:PWY-6892	k__Bacteria|p__Bacteroidetes|c__Bacteroidia|o__Bacteroidales|f__Porphyromonadaceae|g__Barnesiella|s__Barnesiella_intestinihominis	0.1	0.0006	0.00199
B9:1CMET2-PWY	k__Bacteria|p__Actinobacteria|c__Actinobacteria|o__Coriobacteriales|f__Coriobacteriaceae|g__Eggerthella|s__Eggerthella_lenta	0.1	0.00061	0.00202
B6:PWY-7204	k__Bacteria|p__Verrucomicrobia|c__Verrucomicrobiae|o__Verrucomicrobiales|f__Verrucomicrobiaceae|g__Akkermansia|s__Akkermansia_muciniphila	0.1	0.00061	0.00202
B2:RIBOSYN2-PWY	k__Bacteria|p__Proteobacteria|c__Deltaproteobacteria|o__Desulfovibrionales|f__Desulfovibrionaceae|g__Desulfovibrio|s__Desulfovibrio_piger	0.1	0.00062	0.00205
B6:PWY-7204	k__Bacteria|p__Firmicutes|c__Clostridia|o__Clostridiales|f__Ruminococcaceae|g__Anaerotruncus|s__Anaerotruncus_colihominis	0.1	0.00063	0.00208
B1:THISYN-PWY	k__Bacteria|p__Proteobacteria|c__Gammaproteobacteria|o__Enterobacteriales|f__Enterobacteriaceae|g__Escherichia|s__Escherichia_unclassified	0.1	0.00063	0.00208
B9:FOLSYN-PWY	k__Bacteria|p__Actinobacteria|c__Actinobacteria|o__Coriobacteriales|f__Coriobacteriaceae|g__Adlercreutzia|s__Adlercreutzia_equolifaciens	0.1	0.00064	0.00211
B9:PWY-6147	k__Bacteria|p__Firmicutes|c__Clostridia|o__Clostridiales|f__Lachnospiraceae|g__Blautia|s__Ruminococcus_torques	-0.1	0.00064	0.00211
B9:PWY-6147	k__Bacteria|p__Verrucomicrobia|c__Verrucomicrobiae|o__Verrucomicrobiales|f__Verrucomicrobiaceae|g__Akkermansia|s__Akkermansia_muciniphila	0.1	0.00064	0.00211
B2:PWY-6167	k__Bacteria|p__Proteobacteria|c__Gammaproteobacteria|o__Enterobacteriales|f__Enterobacteriaceae|g__Escherichia|s__Escherichia_coli	0.1	0.00064	0.00211
B5:PANTO-PWY	k__Bacteria|p__Firmicutes|c__Bacilli|o__Lactobacillales|f__Streptococcaceae|g__Streptococcus|s__Streptococcus_mutans	-0.1	0.00065	0.00214
B9:PWY-3841	k__Bacteria|p__Firmicutes|c__Clostridia|o__Clostridiales|f__Ruminococcaceae|g__Ruminococcaceae_noname|s__Ruminococcaceae_bacterium_D16	0.1	0.00065	0.00214
B7/B8/H:BIOTIN-BIOSYNTHESIS-PWY	k__Bacteria|p__Firmicutes|c__Bacilli|o__Lactobacillales|f__Streptococcaceae|g__Streptococcus|s__Streptococcus_vestibularis	0.1	0.00066	0.00216
B7/B8/H:BIOTIN-BIOSYNTHESIS-PWY	k__Bacteria|p__Firmicutes|c__Clostridia|o__Clostridiales|f__Lachnospiraceae|g__Lachnospiraceae_noname|s__Lachnospiraceae_bacterium_3_1_57FAA_CT1	0.1	0.00066	0.00216
B12:PWY-5509	k__Bacteria|p__Bacteroidetes|c__Bacteroidia|o__Bacteroidales|f__Porphyromonadaceae|g__Parabacteroides|s__Parabacteroides_johnsonii	0.1	0.00066	0.00216
C:PWY-6415	k__Bacteria|p__Bacteroidetes|c__Bacteroidia|o__Bacteroidales|f__Porphyromonadaceae|g__Coprobacter|s__Coprobacter_fastidiosus	0.1	0.00066	0.00216
B7/B8/H:PWY-6519	k__Bacteria|p__Proteobacteria|c__Betaproteobacteria|o__Burkholderiales|f__Sutterellaceae|g__Parasutterella|s__Parasutterella_excrementihominis	0.1	0.00066	0.00216
B7/B8/H:BIOTIN-BIOSYNTHESIS-PWY	k__Bacteria|p__Firmicutes|c__Bacilli|o__Lactobacillales|f__Streptococcaceae|g__Streptococcus|s__Streptococcus_sanguinis	0.1	0.00068	0.00222
B1:PWY-6897	k__Bacteria|p__Actinobacteria|c__Actinobacteria|o__Coriobacteriales|f__Coriobacteriaceae|g__Gordonibacter|s__Gordonibacter_pamelaeae	-0.1	0.00068	0.00222
B1:PWY-7357	k__Bacteria|p__Bacteroidetes|c__Bacteroidia|o__Bacteroidales|f__Bacteroidaceae|g__Bacteroides|s__Bacteroides_thetaiotaomicron	-0.1	0.00068	0.00222
B5:PANTO-PWY	k__Bacteria|p__Firmicutes|c__Bacilli|o__Lactobacillales|f__Streptococcaceae|g__Streptococcus|s__Streptococcus_thermophilus	-0.1	0.00069	0.00225
B1:PWY-6891	k__Bacteria|p__Bacteroidetes|c__Bacteroidia|o__Bacteroidales|f__Bacteroidaceae|g__Bacteroides|s__Bacteroides_fragilis	0.1	0.00069	0.00225
B6:PWY0-845	k__Bacteria|p__Firmicutes|c__Negativicutes|o__Selenomonadales|f__Veillonellaceae|g__Mitsuokella|s__Mitsuokella_unclassified	-0.1	0.00069	0.00225
B12:COBALSYN-PWY	k__Bacteria|p__Firmicutes|c__Clostridia|o__Clostridiales|f__Ruminococcaceae|g__Anaerotruncus|s__Anaerotruncus_unclassified	-0.1	0.0007	0.00228
B7/B8/H:PWY-6519	k__Bacteria|p__Bacteroidetes|c__Bacteroidia|o__Bacteroidales|f__Bacteroidaceae|g__Bacteroides|s__Bacteroides_cellulosilyticus	0.1	0.0007	0.00228
B6:PYRIDOXSYN-PWY	k__Bacteria|p__Firmicutes|c__Clostridia|o__Clostridiales|f__Lachnospiraceae|g__Lachnospiraceae_noname|s__Lachnospiraceae_bacterium_1_4_56FAA	-0.1	0.0007	0.00228
B9:PWY-3841	k__Bacteria|p__Actinobacteria|c__Actinobacteria|o__Coriobacteriales|f__Coriobacteriaceae|g__Gordonibacter|s__Gordonibacter_pamelaeae	0.1	0.00071	0.00231
B1:PWY-7357	k__Bacteria|p__Firmicutes|c__Clostridia|o__Clostridiales|f__Ruminococcaceae|g__Anaerotruncus|s__Anaerotruncus_unclassified	-0.1	0.00071	0.00231
B9:FOLSYN-PWY	k__Bacteria|p__Firmicutes|c__Bacilli|o__Lactobacillales|f__Streptococcaceae|g__Streptococcus|s__Streptococcus_sanguinis	0.1	0.00072	0.00234
B7/B8/H:PWY-6519	k__Bacteria|p__Firmicutes|c__Erysipelotrichia|o__Erysipelotrichales|f__Erysipelotrichaceae|g__Turicibacter|s__Turicibacter_unclassified	0.1	0.00072	0.00234
B1:THISYNARA-PWY	k__Bacteria|p__Firmicutes|c__Clostridia|o__Clostridiales|f__Lachnospiraceae|g__Blautia|s__Ruminococcus_obeum	0.1	0.00073	0.00237
B6:PWY-7204	k__Bacteria|p__Firmicutes|c__Clostridia|o__Clostridiales|f__Ruminococcaceae|g__Subdoligranulum|s__Subdoligranulum_unclassified	0.1	0.00076	0.00246
B6:PYRIDOXSYN-PWY	k__Bacteria|p__Firmicutes|c__Bacilli|o__Lactobacillales|f__Streptococcaceae|g__Streptococcus|s__Streptococcus_mutans	-0.1	0.00076	0.00246
B7/B8/H:BIOTIN-BIOSYNTHESIS-PWY	k__Bacteria|p__Proteobacteria|c__Deltaproteobacteria|o__Desulfovibrionales|f__Desulfovibrionaceae|g__Bilophila|s__Bilophila_unclassified	0.1	0.00077	0.00249
B7/B8/H:PWY-6519	k__Bacteria|p__Firmicutes|c__Clostridia|o__Clostridiales|f__Lachnospiraceae|g__Lachnospiraceae_noname|s__Lachnospiraceae_bacterium_3_1_57FAA_CT1	0.1	0.00078	0.00252
B1:PWY-6892	k__Bacteria|p__Firmicutes|c__Clostridia|o__Clostridiales|f__Oscillospiraceae|g__Oscillibacter|s__Oscillibacter_unclassified	0.1	0.00078	0.00252
B1:PWY-7282	k__Bacteria|p__Actinobacteria|c__Actinobacteria|o__Actinomycetales|f__Micrococcaceae|g__Rothia|s__Rothia_dentocariosa	-0.1	0.00078	0.00252
B6:PYRIDOXSYN-PWY	k__Bacteria|p__Actinobacteria|c__Actinobacteria|o__Actinomycetales|f__Micrococcaceae|g__Rothia|s__Rothia_dentocariosa	-0.1	0.00078	0.00252
B9:PWY-6612	k__Bacteria|p__Firmicutes|c__Clostridia|o__Clostridiales|f__Oscillospiraceae|g__Oscillibacter|s__Oscillibacter_unclassified	-0.1	0.00079	0.00255
B2:PWY-6168	k__Bacteria|p__Firmicutes|c__Erysipelotrichia|o__Erysipelotrichales|f__Erysipelotrichaceae|g__Holdemania|s__Holdemania_unclassified	0.1	0.0008	0.00258
B7/B8/H:BIOTIN-BIOSYNTHESIS-PWY	k__Bacteria|p__Firmicutes|c__Erysipelotrichia|o__Erysipelotrichales|f__Erysipelotrichaceae|g__Turicibacter|s__Turicibacter_unclassified	0.1	0.00081	0.0026
B2:PWY-6168	k__Bacteria|p__Firmicutes|c__Erysipelotrichia|o__Erysipelotrichales|f__Erysipelotrichaceae|g__Coprobacillus|s__Coprobacillus_unclassified	0.1	0.00081	0.0026
C:PWY-6415	k__Bacteria|p__Firmicutes|c__Clostridia|o__Clostridiales|f__Ruminococcaceae|g__Ruminococcus|s__Ruminococcus_sp_5_1_39BFAA	-0.1	0.00081	0.0026
B1:THISYNARA-PWY	k__Bacteria|p__Firmicutes|c__Clostridia|o__Clostridiales|f__Lachnospiraceae|g__Butyrivibrio|s__Butyrivibrio_crossotus	-0.1	0.00081	0.0026
B9:1CMET2-PWY	k__Bacteria|p__Bacteroidetes|c__Bacteroidia|o__Bacteroidales|f__Prevotellaceae|g__Paraprevotella|s__Paraprevotella_unclassified	-0.1	0.00082	0.00263
B7/B8/H:BIOTIN-BIOSYNTHESIS-PWY	k__Bacteria|p__Bacteroidetes|c__Bacteroidia|o__Bacteroidales|f__Bacteroidaceae|g__Bacteroides|s__Bacteroides_stercoris	0.1	0.00082	0.00263
B6:PWY-7204	k__Bacteria|p__Firmicutes|c__Clostridia|o__Clostridiales|f__Lachnospiraceae|g__Lachnospiraceae_noname|s__Lachnospiraceae_bacterium_7_1_58FAA	0.1	0.00083	0.00266
B6:PWY0-845	k__Bacteria|p__Firmicutes|c__Negativicutes|o__Selenomonadales|f__Veillonellaceae|g__Veillonella|s__Veillonella_dispar	-0.1	0.00083	0.00266
B9:PWY-3841	k__Bacteria|p__Actinobacteria|c__Actinobacteria|o__Coriobacteriales|f__Coriobacteriaceae|g__Slackia|s__Slackia_piriformis	-0.1	0.00084	0.00269
B2:PWY-6168	k__Bacteria|p__Firmicutes|c__Clostridia|o__Clostridiales|f__Ruminococcaceae|g__Ruminococcus|s__Ruminococcus_bromii	-0.1	0.00086	0.00275
C:PWY-6415	k__Bacteria|p__Firmicutes|c__Clostridia|o__Clostridiales|f__Ruminococcaceae|g__Anaerotruncus|s__Anaerotruncus_colihominis	0.1	0.00086	0.00275
B1:THISYNARA-PWY	k__Bacteria|p__Actinobacteria|c__Actinobacteria|o__Bifidobacteriales|f__Bifidobacteriaceae|g__Bifidobacterium|s__Bifidobacterium_adolescentis	-0.1	0.00086	0.00275
B7/B8/H:PWY-6519	k__Bacteria|p__Bacteroidetes|c__Bacteroidia|o__Bacteroidales|f__Bacteroidaceae|g__Bacteroides|s__Bacteroides_stercoris	0.1	0.00087	0.00278
B9:FOLSYN-PWY	k__Bacteria|p__Firmicutes|c__Clostridia|o__Clostridiales|f__Ruminococcaceae|g__Anaerotruncus|s__Anaerotruncus_unclassified	-0.1	0.00088	0.00281
B1:PWY-7282	k__Bacteria|p__Firmicutes|c__Erysipelotrichia|o__Erysipelotrichales|f__Erysipelotrichaceae|g__Erysipelotrichaceae_noname|s__Erysipelotrichaceae_bacterium_2_2_44A	0.1	0.00089	0.00284
B7/B8/H:BIOTIN-BIOSYNTHESIS-PWY	k__Bacteria|p__Bacteroidetes|c__Bacteroidia|o__Bacteroidales|f__Rikenellaceae|g__Alistipes|s__Alistipes_finegoldii	0.1	0.0009	0.00287
B12:COBALSYN-PWY	k__Bacteria|p__Bacteroidetes|c__Bacteroidia|o__Bacteroidales|f__Porphyromonadaceae|g__Barnesiella|s__Barnesiella_intestinihominis	-0.1	0.0009	0.00287
B12:PWY-5509	k__Bacteria|p__Bacteroidetes|c__Bacteroidia|o__Bacteroidales|f__Bacteroidaceae|g__Bacteroides|s__Bacteroides_clarus	0.1	0.00091	0.0029
C:PWY-6415	k__Bacteria|p__Bacteroidetes|c__Bacteroidia|o__Bacteroidales|f__Bacteroidaceae|g__Bacteroides|s__Bacteroides_uniformis	0.1	0.00092	0.00292
B6:PWY-7204	k__Bacteria|p__Firmicutes|c__Clostridia|o__Clostridiales|f__Lachnospiraceae|g__Anaerostipes|s__Anaerostipes_hadrus	-0.1	0.00092	0.00292
B9:1CMET2-PWY	k__Bacteria|p__Actinobacteria|c__Actinobacteria|o__Coriobacteriales|f__Coriobacteriaceae|g__Gordonibacter|s__Gordonibacter_pamelaeae	0.1	0.00093	0.00295
B9:PWY-3841	k__Bacteria|p__Firmicutes|c__Bacilli|o__Lactobacillales|f__Streptococcaceae|g__Streptococcus|s__Streptococcus_salivarius	0.1	0.00093	0.00295
B7/B8/H:PWY-5005	k__Bacteria|p__Bacteroidetes|c__Bacteroidia|o__Bacteroidales|f__Bacteroidaceae|g__Bacteroides|s__Bacteroides_caccae	0.1	0.00093	0.00295
B1:PWY-6891	k__Bacteria|p__Firmicutes|c__Erysipelotrichia|o__Erysipelotrichales|f__Erysipelotrichaceae|g__Coprobacillus|s__Coprobacillus_unclassified	0.1	0.00093	0.00295
B6:PWY-7204	k__Bacteria|p__Actinobacteria|c__Actinobacteria|o__Coriobacteriales|f__Coriobacteriaceae|g__Eggerthella|s__Eggerthella_unclassified	0.1	0.00094	0.00297
B6:PYRIDOXSYN-PWY	k__Bacteria|p__Actinobacteria|c__Actinobacteria|o__Coriobacteriales|f__Coriobacteriaceae|g__Eggerthella|s__Eggerthella_unclassified	0.1	0.00094	0.00297
B1:THISYNARA-PWY	k__Bacteria|p__Proteobacteria|c__Gammaproteobacteria|o__Enterobacteriales|f__Enterobacteriaceae|g__Escherichia|s__Escherichia_unclassified	-0.1	0.00095	0.003
B2:PWY-6168	k__Bacteria|p__Proteobacteria|c__Deltaproteobacteria|o__Desulfovibrionales|f__Desulfovibrionaceae|g__Desulfovibrio|s__Desulfovibrio_piger	0.1	0.00096	0.00303
B1:THISYN-PWY	k__Bacteria|p__Actinobacteria|c__Actinobacteria|o__Bifidobacteriales|f__Bifidobacteriaceae|g__Bifidobacterium|s__Bifidobacterium_longum	-0.1	0.00097	0.00306
B9:PWY-6147	k__Bacteria|p__Bacteroidetes|c__Bacteroidia|o__Bacteroidales|f__Rikenellaceae|g__Alistipes|s__Alistipes_indistinctus	0.1	0.00098	0.00309
B7/B8/H:PWY-6519	k__Bacteria|p__Bacteroidetes|c__Bacteroidia|o__Bacteroidales|f__Rikenellaceae|g__Alistipes|s__Alistipes_finegoldii	0.1	0.00098	0.00309
B7/B8/H:BIOTIN-BIOSYNTHESIS-PWY	k__Bacteria|p__Firmicutes|c__Clostridia|o__Clostridiales|f__Clostridiales_noname|g__Pseudoflavonifractor|s__Pseudoflavonifractor_capillosus	0.1	0.001	0.00314
B7/B8/H:PWY-5005	k__Bacteria|p__Firmicutes|c__Clostridia|o__Clostridiales|f__Lachnospiraceae|g__Roseburia|s__Roseburia_hominis	0.1	0.001	0.00314
B2:PWY-6167	k__Bacteria|p__Firmicutes|c__Clostridia|o__Clostridiales|f__Clostridiaceae|g__Clostridium|s__Clostridium_bolteae	-0.1	0.001	0.00314
B2:PWY-6168	k__Bacteria|p__Bacteroidetes|c__Bacteroidia|o__Bacteroidales|f__Bacteroidaceae|g__Bacteroides|s__Bacteroides_eggerthii	0.1	0.001	0.00314
B7/B8/H:PWY-6519	k__Bacteria|p__Proteobacteria|c__Deltaproteobacteria|o__Desulfovibrionales|f__Desulfovibrionaceae|g__Bilophila|s__Bilophila_unclassified	0.1	0.001	0.00314
B9:PWY-6612	k__Bacteria|p__Firmicutes|c__Clostridia|o__Clostridiales|f__Lachnospiraceae|g__Blautia|s__Blautia_producta	-0.1	0.001	0.00314
B6:PWY-7204	k__Archaea|p__Euryarchaeota|c__Methanobacteria|o__Methanobacteriales|f__Methanobacteriaceae|g__Methanobrevibacter|s__Methanobrevibacter_smithii	0.1	0.001	0.00314
B9:PWY-7539	k__Bacteria|p__Verrucomicrobia|c__Verrucomicrobiae|o__Verrucomicrobiales|f__Verrucomicrobiaceae|g__Akkermansia|s__Akkermansia_muciniphila	0.1	0.001	0.00314
B7/B8/H:BIOTIN-BIOSYNTHESIS-PWY	k__Bacteria|p__Bacteroidetes|c__Bacteroidia|o__Bacteroidales|f__Bacteroidaceae|g__Bacteroides|s__Bacteroides_fragilis	0.1	0.0011	0.00342
B9:FOLSYN-PWY	k__Bacteria|p__Actinobacteria|c__Actinobacteria|o__Coriobacteriales|f__Coriobacteriaceae|g__Olsenella|s__Olsenella_unclassified	-0.1	0.0011	0.00342
B9:PWY-3841	k__Bacteria|p__Bacteroidetes|c__Bacteroidia|o__Bacteroidales|f__Prevotellaceae|g__Paraprevotella|s__Paraprevotella_unclassified	-0.1	0.0011	0.00342
B2:PWY-6167	k__Bacteria|p__Firmicutes|c__Negativicutes|o__Selenomonadales|f__Veillonellaceae|g__Dialister|s__Dialister_invisus	-0.1	0.0011	0.00342
B2:PWY-6168	k__Bacteria|p__Firmicutes|c__Clostridia|o__Clostridiales|f__Ruminococcaceae|g__Subdoligranulum|s__Subdoligranulum_variabile	-0.1	0.0011	0.00342
B1:PWY-6897	k__Bacteria|p__Firmicutes|c__Clostridia|o__Clostridiales|f__Ruminococcaceae|g__Anaerotruncus|s__Anaerotruncus_colihominis	0.1	0.0011	0.00342
B1:PWY-7282	k__Bacteria|p__Firmicutes|c__Erysipelotrichia|o__Erysipelotrichales|f__Erysipelotrichaceae|g__Holdemania|s__Holdemania_filiformis	0.1	0.0011	0.00342
B9:PWY-7539	k__Bacteria|p__Bacteroidetes|c__Bacteroidia|o__Bacteroidales|f__Bacteroidaceae|g__Bacteroides|s__Bacteroides_uniformis	0.1	0.0011	0.00342
B9:PWY-7539	k__Bacteria|p__Bacteroidetes|c__Bacteroidia|o__Bacteroidales|f__Rikenellaceae|g__Alistipes|s__Alistipes_finegoldii	0.1	0.0011	0.00342
B9:PWY-7539	k__Bacteria|p__Firmicutes|c__Clostridia|o__Clostridiales|f__Ruminococcaceae|g__Ruminococcus|s__Ruminococcus_bromii	-0.1	0.0011	0.00342
B6:PYRIDOXSYN-PWY	k__Bacteria|p__Firmicutes|c__Erysipelotrichia|o__Erysipelotrichales|f__Erysipelotrichaceae|g__Holdemania|s__Holdemania_unclassified	0.1	0.0011	0.00342
B2:RIBOSYN2-PWY	k__Bacteria|p__Firmicutes|c__Erysipelotrichia|o__Erysipelotrichales|f__Erysipelotrichaceae|g__Turicibacter|s__Turicibacter_sanguinis	0.1	0.0011	0.00342
B7/B8/H:BIOTIN-BIOSYNTHESIS-PWY	k__Bacteria|p__Firmicutes|c__Clostridia|o__Clostridiales|f__Lachnospiraceae|g__Lachnospiraceae_noname|s__Lachnospiraceae_bacterium_5_1_63FAA	-0.1	0.0012	0.00369
B9:FOLSYN-PWY	k__Bacteria|p__Firmicutes|c__Bacilli|o__Lactobacillales|f__Streptococcaceae|g__Lactococcus|s__Lactococcus_lactis	0.1	0.0012	0.00369
B7/B8/H:PWY-5005	k__Bacteria|p__Firmicutes|c__Erysipelotrichia|o__Erysipelotrichales|f__Erysipelotrichaceae|g__Holdemania|s__Holdemania_unclassified	0.1	0.0012	0.00369
B9:PWY-6147	k__Bacteria|p__Actinobacteria|c__Actinobacteria|o__Bifidobacteriales|f__Bifidobacteriaceae|g__Bifidobacterium|s__Bifidobacterium_catenulatum	0.1	0.0012	0.00369
B2:PWY-6167	k__Bacteria|p__Bacteroidetes|c__Bacteroidia|o__Bacteroidales|f__Porphyromonadaceae|g__Parabacteroides|s__Parabacteroides_merdae	0.1	0.0012	0.00369
C:PWY-6415	k__Bacteria|p__Firmicutes|c__Clostridia|o__Clostridiales|f__Lachnospiraceae|g__Lachnospiraceae_noname|s__Lachnospiraceae_bacterium_3_1_57FAA_CT1	0.1	0.0012	0.00369
B7/B8/H:PWY-6519	k__Bacteria|p__Bacteroidetes|c__Bacteroidia|o__Bacteroidales|f__Bacteroidaceae|g__Bacteroides|s__Bacteroides_fragilis	0.1	0.0012	0.00369
B7/B8/H:PWY-6519	k__Bacteria|p__Firmicutes|c__Clostridia|o__Clostridiales|f__Clostridiales_noname|g__Pseudoflavonifractor|s__Pseudoflavonifractor_capillosus	0.1	0.0012	0.00369
B7/B8/H:PWY-6519	k__Bacteria|p__Firmicutes|c__Clostridia|o__Clostridiales|f__Lachnospiraceae|g__Lachnospiraceae_noname|s__Lachnospiraceae_bacterium_5_1_63FAA	-0.1	0.0012	0.00369
B7/B8/H:PWY-6519	k__Bacteria|p__Firmicutes|c__Clostridia|o__Clostridiales|f__Peptostreptococcaceae|g__Peptostreptococcaceae_noname|s__Clostridium_bartlettii	0.1	0.0012	0.00369
B1:PWY-6892	k__Bacteria|p__Bacteroidetes|c__Bacteroidia|o__Bacteroidales|f__Rikenellaceae|g__Alistipes|s__Alistipes_senegalensis	0.1	0.0012	0.00369
B1:PWY-6895	k__Bacteria|p__Firmicutes|c__Erysipelotrichia|o__Erysipelotrichales|f__Erysipelotrichaceae|g__Coprobacillus|s__Coprobacillus_unclassified	0.1	0.0012	0.00369
B1:PWY-6895	k__Bacteria|p__Firmicutes|c__Erysipelotrichia|o__Erysipelotrichales|f__Erysipelotrichaceae|g__Turicibacter|s__Turicibacter_unclassified	0.1	0.0012	0.00369
B6:PWY-7204	k__Bacteria|p__Bacteroidetes|c__Bacteroidia|o__Bacteroidales|f__Bacteroidaceae|g__Bacteroides|s__Bacteroides_xylanisolvens	0.1	0.0012	0.00369
B6:PWY-7204	k__Bacteria|p__Bacteroidetes|c__Bacteroidia|o__Bacteroidales|f__Porphyromonadaceae|g__Parabacteroides|s__Parabacteroides_goldsteinii	0.1	0.0012	0.00369
B1:PWY-7357	k__Bacteria|p__Firmicutes|c__Erysipelotrichia|o__Erysipelotrichales|f__Erysipelotrichaceae|g__Erysipelotrichaceae_noname|s__Erysipelotrichaceae_bacterium_21_3	-0.1	0.0012	0.00369
B7/B8/H:BIOTIN-BIOSYNTHESIS-PWY	k__Bacteria|p__Firmicutes|c__Clostridia|o__Clostridiales|f__Peptostreptococcaceae|g__Peptostreptococcaceae_noname|s__Clostridium_bartlettii	0.1	0.0013	0.00398
B5:PANTO-PWY	k__Bacteria|p__Proteobacteria|c__Deltaproteobacteria|o__Desulfovibrionales|f__Desulfovibrionaceae|g__Bilophila|s__Bilophila_unclassified	0.1	0.0013	0.00398
B2:PWY-6167	k__Bacteria|p__Bacteroidetes|c__Bacteroidia|o__Bacteroidales|f__Porphyromonadaceae|g__Coprobacter|s__Coprobacter_fastidiosus	0.1	0.0013	0.00398
B1:PWY-6891	k__Bacteria|p__Firmicutes|c__Erysipelotrichia|o__Erysipelotrichales|f__Erysipelotrichaceae|g__Turicibacter|s__Turicibacter_unclassified	0.1	0.0013	0.00398
B1:PWY-6895	k__Bacteria|p__Firmicutes|c__Clostridia|o__Clostridiales|f__Clostridiales_noname|g__Pseudoflavonifractor|s__Pseudoflavonifractor_capillosus	0.1	0.0013	0.00398
B1:PWY-7357	k__Bacteria|p__Actinobacteria|c__Actinobacteria|o__Bifidobacteriales|f__Bifidobacteriaceae|g__Bifidobacterium|s__Bifidobacterium_animalis	-0.1	0.0013	0.00398
B2:RIBOSYN2-PWY	k__Bacteria|p__Firmicutes|c__Erysipelotrichia|o__Erysipelotrichales|f__Erysipelotrichaceae|g__Erysipelotrichaceae_noname|s__Erysipelotrichaceae_bacterium_2_2_44A	0.1	0.0013	0.00398
B12:PWY-5509	k__Bacteria|p__Bacteroidetes|c__Bacteroidia|o__Bacteroidales|f__Bacteroidaceae|g__Bacteroides|s__Bacteroides_intestinalis	0.1	0.0014	0.00426
B9:PWY-6147	k__Bacteria|p__Actinobacteria|c__Actinobacteria|o__Bifidobacteriales|f__Bifidobacteriaceae|g__Bifidobacterium|s__Bifidobacterium_bifidum	0.09	0.0014	0.00426
B9:PWY-6147	k__Bacteria|p__Firmicutes|c__Erysipelotrichia|o__Erysipelotrichales|f__Erysipelotrichaceae|g__Holdemania|s__Holdemania_filiformis	-0.09	0.0014	0.00426
B2:PWY-6167	k__Bacteria|p__Bacteroidetes|c__Bacteroidia|o__Bacteroidales|f__Bacteroidaceae|g__Bacteroides|s__Bacteroides_dorei	0.09	0.0014	0.00426
B1:PWY-6891	k__Bacteria|p__Actinobacteria|c__Actinobacteria|o__Coriobacteriales|f__Coriobacteriaceae|g__Eggerthella|s__Eggerthella_unclassified	0.1	0.0014	0.00426
B1:PWY-6892	k__Bacteria|p__Firmicutes|c__Bacilli|o__Lactobacillales|f__Streptococcaceae|g__Streptococcus|s__Streptococcus_anginosus	0.09	0.0014	0.00426
B1:PWY-6892	k__Bacteria|p__Firmicutes|c__Clostridia|o__Clostridiales|f__Lachnospiraceae|g__Coprococcus|s__Coprococcus_catus	0.09	0.0014	0.00426
B1:PWY-6895	k__Bacteria|p__Bacteroidetes|c__Bacteroidia|o__Bacteroidales|f__Porphyromonadaceae|g__Odoribacter|s__Odoribacter_splanchnicus	0.09	0.0014	0.00426
B9:PWY-7539	k__Bacteria|p__Actinobacteria|c__Actinobacteria|o__Coriobacteriales|f__Coriobacteriaceae|g__Eggerthella|s__Eggerthella_unclassified	-0.09	0.0014	0.00426
B6:PWY0-845	k__Bacteria|p__Bacteroidetes|c__Bacteroidia|o__Bacteroidales|f__Rikenellaceae|g__Alistipes|s__Alistipes_unclassified	-0.09	0.0014	0.00426
B1:THISYNARA-PWY	k__Bacteria|p__Firmicutes|c__Clostridia|o__Clostridiales|f__Lachnospiraceae|g__Anaerostipes|s__Anaerostipes_hadrus	0.09	0.0014	0.00426
B12:COBALSYN-PWY	k__Bacteria|p__Bacteroidetes|c__Bacteroidia|o__Bacteroidales|f__Bacteroidaceae|g__Bacteroides|s__Bacteroides_intestinalis	-0.09	0.0015	0.00454
B5:PANTO-PWY	k__Bacteria|p__Firmicutes|c__Clostridia|o__Clostridiales|f__Eubacteriaceae|g__Eubacterium|s__Eubacterium_ventriosum	0.09	0.0015	0.00454
B2:PWY-6168	k__Bacteria|p__Firmicutes|c__Erysipelotrichia|o__Erysipelotrichales|f__Erysipelotrichaceae|g__Erysipelotrichaceae_noname|s__Clostridium_ramosum	0.09	0.0015	0.00454
B1:PWY-6892	k__Bacteria|p__Firmicutes|c__Clostridia|o__Clostridiales|f__Eubacteriaceae|g__Eubacterium|s__Eubacterium_eligens	0.09	0.0015	0.00454
B1:PWY-7282	k__Bacteria|p__Actinobacteria|c__Actinobacteria|o__Bifidobacteriales|f__Bifidobacteriaceae|g__Bifidobacterium|s__Bifidobacterium_longum	-0.09	0.0015	0.00454
B1:PWY-7282	k__Bacteria|p__Firmicutes|c__Negativicutes|o__Selenomonadales|f__Veillonellaceae|g__Veillonella|s__Veillonella_atypica	-0.09	0.0015	0.00454
B6:PYRIDOXSYN-PWY	k__Bacteria|p__Firmicutes|c__Negativicutes|o__Selenomonadales|f__Veillonellaceae|g__Veillonella|s__Veillonella_atypica	-0.09	0.0015	0.00454
B2:RIBOSYN2-PWY	k__Bacteria|p__Firmicutes|c__Clostridia|o__Clostridiales|f__Lachnospiraceae|g__Dorea|s__Dorea_longicatena	-0.09	0.0015	0.00454
B7/B8/H:PWY-6519	k__Bacteria|p__Firmicutes|c__Bacilli|o__Lactobacillales|f__Streptococcaceae|g__Streptococcus|s__Streptococcus_salivarius	0.09	0.0016	0.00482
B1:PWY-6892	k__Bacteria|p__Proteobacteria|c__Gammaproteobacteria|o__Enterobacteriales|f__Enterobacteriaceae|g__Escherichia|s__Escherichia_unclassified	0.09	0.0016	0.00482
B6:PWY-7204	k__Bacteria|p__Firmicutes|c__Clostridia|o__Clostridiales|f__Lachnospiraceae|g__Dorea|s__Dorea_longicatena	-0.09	0.0016	0.00482
B6:PWY0-845	k__Bacteria|p__Firmicutes|c__Clostridia|o__Clostridiales|f__Lachnospiraceae|g__Lachnospiraceae_noname|s__Lachnospiraceae_bacterium_1_4_56FAA	-0.09	0.0016	0.00482
B6:PYRIDOXSYN-PWY	k__Bacteria|p__Firmicutes|c__Negativicutes|o__Selenomonadales|f__Veillonellaceae|g__Mitsuokella|s__Mitsuokella_unclassified	-0.09	0.0016	0.00482
B2:RIBOSYN2-PWY	k__Bacteria|p__Firmicutes|c__Clostridia|o__Clostridiales|f__Lachnospiraceae|g__Coprococcus|s__Coprococcus_catus	0.09	0.0016	0.00482
B1:THISYNARA-PWY	k__Bacteria|p__Firmicutes|c__Bacilli|o__Lactobacillales|f__Streptococcaceae|g__Streptococcus|s__Streptococcus_thermophilus	-0.09	0.0016	0.00482
B9:1CMET2-PWY	k__Bacteria|p__Firmicutes|c__Clostridia|o__Clostridiales|f__Eubacteriaceae|g__Eubacterium|s__Eubacterium_ramulus	-0.09	0.0017	0.00508
B7/B8/H:BIOTIN-BIOSYNTHESIS-PWY	k__Bacteria|p__Proteobacteria|c__Deltaproteobacteria|o__Desulfovibrionales|f__Desulfovibrionaceae|g__Bilophila|s__Bilophila_wadsworthia	0.09	0.0017	0.00508
B5:PANTO-PWY	k__Bacteria|p__Actinobacteria|c__Actinobacteria|o__Actinomycetales|f__Micrococcaceae|g__Rothia|s__Rothia_mucilaginosa	-0.09	0.0017	0.00508
B5:PANTO-PWY	k__Bacteria|p__Firmicutes|c__Bacilli|o__Lactobacillales|f__Streptococcaceae|g__Streptococcus|s__Streptococcus_infantis	-0.09	0.0017	0.00508
B5:PANTO-PWY	k__Bacteria|p__Firmicutes|c__Clostridia|o__Clostridiales|f__Lachnospiraceae|g__Coprococcus|s__Coprococcus_comes	0.09	0.0017	0.00508
B9:PWY-6147	k__Bacteria|p__Firmicutes|c__Bacilli|o__Lactobacillales|f__Streptococcaceae|g__Streptococcus|s__Streptococcus_vestibularis	-0.09	0.0017	0.00508
B9:PWY-6612	k__Bacteria|p__Firmicutes|c__Clostridia|o__Clostridiales|f__Ruminococcaceae|g__Anaerotruncus|s__Anaerotruncus_unclassified	-0.09	0.0017	0.00508
B1:PWY-6891	k__Bacteria|p__Firmicutes|c__Clostridia|o__Clostridiales|f__Clostridiales_noname|g__Pseudoflavonifractor|s__Pseudoflavonifractor_capillosus	0.09	0.0017	0.00508
B1:PWY-6895	k__Bacteria|p__Firmicutes|c__Clostridia|o__Clostridiales|f__Oscillospiraceae|g__Oscillibacter|s__Oscillibacter_unclassified	0.09	0.0017	0.00508
B1:PWY-7282	k__Bacteria|p__Firmicutes|c__Erysipelotrichia|o__Erysipelotrichales|f__Erysipelotrichaceae|g__Holdemania|s__Holdemania_unclassified	0.09	0.0017	0.00508
B2:RIBOSYN2-PWY	k__Bacteria|p__Actinobacteria|c__Actinobacteria|o__Bifidobacteriales|f__Bifidobacteriaceae|g__Bifidobacterium|s__Bifidobacterium_bifidum	0.09	0.0017	0.00508
B2:RIBOSYN2-PWY	k__Bacteria|p__Proteobacteria|c__Betaproteobacteria|o__Burkholderiales|f__Sutterellaceae|g__Sutterella|s__Sutterella_wadsworthensis	0.09	0.0017	0.00508
B1:THISYNARA-PWY	k__Bacteria|p__Firmicutes|c__Clostridia|o__Clostridiales|f__Lachnospiraceae|g__Roseburia|s__Roseburia_hominis	-0.09	0.0017	0.00508
B9:1CMET2-PWY	k__Bacteria|p__Firmicutes|c__Clostridia|o__Clostridiales|f__Clostridiales_noname|g__Pseudoflavonifractor|s__Pseudoflavonifractor_capillosus	0.09	0.0018	0.00533
B9:1CMET2-PWY	k__Bacteria|p__Firmicutes|c__Negativicutes|o__Selenomonadales|f__Veillonellaceae|g__Mitsuokella|s__Mitsuokella_unclassified	-0.09	0.0018	0.00533
B12:COBALSYN-PWY	k__Bacteria|p__Proteobacteria|c__Betaproteobacteria|o__Burkholderiales|f__Sutterellaceae|g__Sutterella|s__Sutterella_wadsworthensis	-0.09	0.0018	0.00533
B5:PANTO-PWY	k__Bacteria|p__Actinobacteria|c__Actinobacteria|o__Coriobacteriales|f__Coriobacteriaceae|g__Adlercreutzia|s__Adlercreutzia_equolifaciens	0.09	0.0018	0.00533
B9:PWY-2201	k__Bacteria|p__Firmicutes|c__Bacilli|o__Lactobacillales|f__Streptococcaceae|g__Streptococcus|s__Streptococcus_mitis_oralis_pneumoniae	0.09	0.0018	0.00533
B9:PWY-6147	k__Bacteria|p__Bacteroidetes|c__Bacteroidia|o__Bacteroidales|f__Bacteroidaceae|g__Bacteroides|s__Bacteroides_vulgatus	-0.09	0.0018	0.00533
B9:PWY-6612	k__Bacteria|p__Firmicutes|c__Clostridia|o__Clostridiales|f__Lachnospiraceae|g__Roseburia|s__Roseburia_hominis	0.09	0.0018	0.00533
B1:PWY-6891	k__Bacteria|p__Firmicutes|c__Erysipelotrichia|o__Erysipelotrichales|f__Erysipelotrichaceae|g__Turicibacter|s__Turicibacter_sanguinis	0.09	0.0018	0.00533
B1:PWY-6892	k__Bacteria|p__Actinobacteria|c__Actinobacteria|o__Coriobacteriales|f__Coriobacteriaceae|g__Eggerthella|s__Eggerthella_lenta	0.09	0.0018	0.00533
B1:PWY-6895	k__Bacteria|p__Firmicutes|c__Erysipelotrichia|o__Erysipelotrichales|f__Erysipelotrichaceae|g__Turicibacter|s__Turicibacter_sanguinis	0.09	0.0018	0.00533
B6:PWY-7204	k__Bacteria|p__Actinobacteria|c__Actinobacteria|o__Bifidobacteriales|f__Bifidobacteriaceae|g__Bifidobacterium|s__Bifidobacterium_dentium	0.09	0.0018	0.00533
B1:PWY-7282	k__Bacteria|p__Firmicutes|c__Negativicutes|o__Selenomonadales|f__Veillonellaceae|g__Veillonella|s__Veillonella_dispar	-0.09	0.0018	0.00533
B9:PWY-7539	k__Bacteria|p__Firmicutes|c__Clostridia|o__Clostridiales|f__Lachnospiraceae|g__Lachnospiraceae_noname|s__Lachnospiraceae_bacterium_7_1_58FAA	0.09	0.0018	0.00533
B7/B8/H:BIOTIN-BIOSYNTHESIS-PWY	k__Bacteria|p__Firmicutes|c__Bacilli|o__Lactobacillales|f__Streptococcaceae|g__Streptococcus|s__Streptococcus_salivarius	0.09	0.0019	0.00561
B2:PWY-6168	k__Bacteria|p__Firmicutes|c__Erysipelotrichia|o__Erysipelotrichales|f__Erysipelotrichaceae|g__Erysipelotrichaceae_noname|s__Eubacterium_cylindroides	-0.09	0.0019	0.00561
B1:PWY-6892	k__Bacteria|p__Firmicutes|c__Erysipelotrichia|o__Erysipelotrichales|f__Erysipelotrichaceae|g__Turicibacter|s__Turicibacter_unclassified	0.09	0.0019	0.00561
B9:PWY-7539	k__Bacteria|p__Bacteroidetes|c__Bacteroidia|o__Bacteroidales|f__Bacteroidaceae|g__Bacteroides|s__Bacteroides_salyersiae	0.09	0.0019	0.00561
B6:PWY0-845	k__Bacteria|p__Firmicutes|c__Clostridia|o__Clostridiales|f__Lachnospiraceae|g__Lachnospiraceae_noname|s__Lachnospiraceae_bacterium_3_1_46FAA	0.09	0.0019	0.00561
B9:PWY-3841	k__Bacteria|p__Firmicutes|c__Bacilli|o__Lactobacillales|f__Streptococcaceae|g__Streptococcus|s__Streptococcus_mitis_oralis_pneumoniae	0.09	0.002	0.00587
B9:PWY-6147	k__Bacteria|p__Firmicutes|c__Negativicutes|o__Selenomonadales|f__Veillonellaceae|g__Veillonella|s__Veillonella_atypica	-0.09	0.002	0.00587
C:PWY-6415	k__Bacteria|p__Bacteroidetes|c__Bacteroidia|o__Bacteroidales|f__Bacteroidaceae|g__Bacteroides|s__Bacteroides_vulgatus	0.09	0.002	0.00587
B9:PWY-6612	k__Bacteria|p__Firmicutes|c__Bacilli|o__Lactobacillales|f__Streptococcaceae|g__Lactococcus|s__Lactococcus_lactis	0.09	0.002	0.00587
B9:PWY-6612	k__Bacteria|p__Firmicutes|c__Bacilli|o__Lactobacillales|f__Streptococcaceae|g__Streptococcus|s__Streptococcus_gordonii	0.09	0.002	0.00587
B6:PWY-7204	k__Bacteria|p__Firmicutes|c__Clostridia|o__Clostridiales|f__Eubacteriaceae|g__Eubacterium|s__Eubacterium_ventriosum	-0.09	0.002	0.00587
B1:PWY-7282	k__Bacteria|p__Bacteroidetes|c__Bacteroidia|o__Bacteroidales|f__Rikenellaceae|g__Alistipes|s__Alistipes_unclassified	-0.09	0.002	0.00587
B6:PWY0-845	k__Bacteria|p__Firmicutes|c__Erysipelotrichia|o__Erysipelotrichales|f__Erysipelotrichaceae|g__Holdemania|s__Holdemania_unclassified	0.09	0.002	0.00587
B6:PYRIDOXSYN-PWY	k__Bacteria|p__Proteobacteria|c__Gammaproteobacteria|o__Pasteurellales|f__Pasteurellaceae|g__Haemophilus|s__Haemophilus_parainfluenzae	-0.09	0.002	0.00587
B9:1CMET2-PWY	k__Bacteria|p__Firmicutes|c__Negativicutes|o__Selenomonadales|f__Veillonellaceae|g__Dialister|s__Dialister_invisus	0.09	0.0021	0.00612
B9:FOLSYN-PWY	k__Bacteria|p__Firmicutes|c__Clostridia|o__Clostridiales|f__Ruminococcaceae|g__Ruminococcaceae_noname|s__Ruminococcaceae_bacterium_D16	-0.09	0.0021	0.00612
B7/B8/H:PWY-5005	k__Bacteria|p__Verrucomicrobia|c__Verrucomicrobiae|o__Verrucomicrobiales|f__Verrucomicrobiaceae|g__Akkermansia|s__Akkermansia_muciniphila	0.09	0.0021	0.00612
B2:PWY-6168	k__Bacteria|p__Firmicutes|c__Erysipelotrichia|o__Erysipelotrichales|f__Erysipelotrichaceae|g__Holdemania|s__Holdemania_filiformis	0.09	0.0021	0.00612
B7/B8/H:PWY-6519	k__Bacteria|p__Proteobacteria|c__Deltaproteobacteria|o__Desulfovibrionales|f__Desulfovibrionaceae|g__Bilophila|s__Bilophila_wadsworthia	0.09	0.0021	0.00612
B1:PWY-6895	k__Bacteria|p__Actinobacteria|c__Actinobacteria|o__Coriobacteriales|f__Coriobacteriaceae|g__Eggerthella|s__Eggerthella_unclassified	0.09	0.0021	0.00612
B1:PWY-6897	k__Bacteria|p__Actinobacteria|c__Actinobacteria|o__Bifidobacteriales|f__Bifidobacteriaceae|g__Bifidobacterium|s__Bifidobacterium_adolescentis	-0.09	0.0021	0.00612
B1:PWY-7282	k__Bacteria|p__Firmicutes|c__Clostridia|o__Clostridiales|f__Eubacteriaceae|g__Eubacterium|s__Eubacterium_hallii	-0.09	0.0021	0.00612
B1:PWY-7282	k__Bacteria|p__Firmicutes|c__Clostridia|o__Clostridiales|f__Lachnospiraceae|g__Lachnospiraceae_noname|s__Lachnospiraceae_bacterium_3_1_46FAA	0.09	0.0021	0.00612
B1:PWY-7357	k__Bacteria|p__Proteobacteria|c__Betaproteobacteria|o__Burkholderiales|f__Sutterellaceae|g__Parasutterella|s__Parasutterella_excrementihominis	-0.09	0.0021	0.00612
B1:THISYN-PWY	k__Bacteria|p__Bacteroidetes|c__Bacteroidia|o__Bacteroidales|f__Porphyromonadaceae|g__Odoribacter|s__Odoribacter_unclassified	0.09	0.0021	0.00612
B9:PWY-3841	k__Bacteria|p__Bacteroidetes|c__Bacteroidia|o__Bacteroidales|f__Bacteroidaceae|g__Bacteroides|s__Bacteroides_fragilis	0.09	0.0022	0.00638
B2:PWY-6168	k__Bacteria|p__Actinobacteria|c__Actinobacteria|o__Coriobacteriales|f__Coriobacteriaceae|g__Gordonibacter|s__Gordonibacter_pamelaeae	0.09	0.0022	0.00638
B9:PWY-6612	k__Bacteria|p__Firmicutes|c__Bacilli|o__Lactobacillales|f__Streptococcaceae|g__Streptococcus|s__Streptococcus_sanguinis	0.09	0.0022	0.00638
B1:PWY-6892	k__Bacteria|p__Bacteroidetes|c__Bacteroidia|o__Bacteroidales|f__Rikenellaceae|g__Alistipes|s__Alistipes_shahii	0.09	0.0022	0.00638
B9:PWY-7539	k__Bacteria|p__Bacteroidetes|c__Bacteroidia|o__Bacteroidales|f__Prevotellaceae|g__Paraprevotella|s__Paraprevotella_xylaniphila	0.09	0.0022	0.00638
B9:PWY-7539	k__Bacteria|p__Bacteroidetes|c__Bacteroidia|o__Bacteroidales|f__Rikenellaceae|g__Alistipes|s__Alistipes_sp_AP11	0.09	0.0022	0.00638
B9:PWY-7539	k__Bacteria|p__Firmicutes|c__Erysipelotrichia|o__Erysipelotrichales|f__Erysipelotrichaceae|g__Coprobacillus|s__Coprobacillus_unclassified	-0.09	0.0022	0.00638
B6:PYRIDOXSYN-PWY	k__Bacteria|p__Bacteroidetes|c__Bacteroidia|o__Bacteroidales|f__Rikenellaceae|g__Alistipes|s__Alistipes_unclassified	-0.09	0.0022	0.00638
B1:THISYNARA-PWY	k__Bacteria|p__Firmicutes|c__Clostridia|o__Clostridiales|f__Eubacteriaceae|g__Eubacterium|s__Eubacterium_rectale	0.09	0.0022	0.00638
B2:PWY-6167	k__Bacteria|p__Firmicutes|c__Clostridia|o__Clostridiales|f__Lachnospiraceae|g__Roseburia|s__Roseburia_hominis	0.09	0.0023	0.00664
B2:PWY-6167	k__Bacteria|p__Proteobacteria|c__Deltaproteobacteria|o__Desulfovibrionales|f__Desulfovibrionaceae|g__Bilophila|s__Bilophila_wadsworthia	0.09	0.0023	0.00664
B1:PWY-6891	k__Bacteria|p__Bacteroidetes|c__Bacteroidia|o__Bacteroidales|f__Porphyromonadaceae|g__Odoribacter|s__Odoribacter_splanchnicus	0.09	0.0023	0.00664
B1:PWY-6897	k__Bacteria|p__Actinobacteria|c__Actinobacteria|o__Actinomycetales|f__Micrococcaceae|g__Rothia|s__Rothia_unclassified	-0.09	0.0023	0.00664
B1:PWY-7282	k__Bacteria|p__Bacteroidetes|c__Bacteroidia|o__Bacteroidales|f__Bacteroidaceae|g__Bacteroides|s__Bacteroides_massiliensis	0.09	0.0023	0.00664
B1:PWY-7282	k__Bacteria|p__Firmicutes|c__Clostridia|o__Clostridiales|f__Ruminococcaceae|g__Ruminococcus|s__Ruminococcus_lactaris	0.09	0.0023	0.00664
B1:THISYN-PWY	k__Bacteria|p__Firmicutes|c__Clostridia|o__Clostridiales|f__Eubacteriaceae|g__Eubacterium|s__Eubacterium_rectale	-0.09	0.0023	0.00664
C:PWY-6415	k__Bacteria|p__Firmicutes|c__Clostridia|o__Clostridiales|f__Eubacteriaceae|g__Eubacterium|s__Eubacterium_ramulus	-0.09	0.0024	0.00691
B1:PWY-6892	k__Bacteria|p__Bacteroidetes|c__Bacteroidia|o__Bacteroidales|f__Rikenellaceae|g__Alistipes|s__Alistipes_onderdonkii	0.09	0.0024	0.00691
B6:PWY-7204	k__Bacteria|p__Proteobacteria|c__Betaproteobacteria|o__Burkholderiales|f__Sutterellaceae|g__Parasutterella|s__Parasutterella_excrementihominis	0.09	0.0024	0.00691
B6:PWY-7204	k__Bacteria|p__Proteobacteria|c__Deltaproteobacteria|o__Desulfovibrionales|f__Desulfovibrionaceae|g__Bilophila|s__Bilophila_wadsworthia	0.09	0.0024	0.00691
B6:PYRIDOXSYN-PWY	k__Bacteria|p__Firmicutes|c__Clostridia|o__Clostridiales|f__Clostridiaceae|g__Clostridium|s__Clostridium_leptum	0.09	0.0024	0.00691
B5:PANTO-PWY	k__Bacteria|p__Firmicutes|c__Negativicutes|o__Selenomonadales|f__Veillonellaceae|g__Dialister|s__Dialister_invisus	-0.09	0.0025	0.00718
B2:PWY-6167	k__Bacteria|p__Proteobacteria|c__Deltaproteobacteria|o__Desulfovibrionales|f__Desulfovibrionaceae|g__Bilophila|s__Bilophila_unclassified	0.09	0.0025	0.00718
B1:PWY-6895	k__Bacteria|p__Firmicutes|c__Erysipelotrichia|o__Erysipelotrichales|f__Erysipelotrichaceae|g__Erysipelotrichaceae_noname|s__Erysipelotrichaceae_bacterium_21_3	0.09	0.0025	0.00718
B1:PWY-6897	k__Bacteria|p__Firmicutes|c__Clostridia|o__Clostridiales|f__Clostridiaceae|g__Clostridium|s__Clostridium_hathewayi	0.09	0.0025	0.00718
B5:PANTO-PWY	k__Bacteria|p__Firmicutes|c__Clostridia|o__Clostridiales|f__Clostridiaceae|g__Clostridium|s__Clostridium_hathewayi	0.09	0.0026	0.00744
B5:PANTO-PWY	k__Bacteria|p__Firmicutes|c__Clostridia|o__Clostridiales|f__Lachnospiraceae|g__Blautia|s__Blautia_hydrogenotrophica	0.09	0.0026	0.00744
B9:PWY-3841	k__Bacteria|p__Bacteroidetes|c__Bacteroidia|o__Bacteroidales|f__Porphyromonadaceae|g__Odoribacter|s__Odoribacter_unclassified	0.09	0.0026	0.00744
B9:PWY-3841	k__Bacteria|p__Firmicutes|c__Negativicutes|o__Selenomonadales|f__Veillonellaceae|g__Mitsuokella|s__Mitsuokella_unclassified	-0.09	0.0026	0.00744
B1:PWY-6891	k__Bacteria|p__Firmicutes|c__Clostridia|o__Clostridiales|f__Oscillospiraceae|g__Oscillibacter|s__Oscillibacter_unclassified	0.09	0.0026	0.00744
B7/B8/H:PWY-5005	k__Bacteria|p__Firmicutes|c__Clostridia|o__Clostridiales|f__Clostridiales_noname|g__Flavonifractor|s__Flavonifractor_plautii	0.09	0.0027	0.0077
B9:PWY-6612	k__Bacteria|p__Firmicutes|c__Clostridia|o__Clostridiales|f__Lachnospiraceae|g__Blautia|s__Ruminococcus_gnavus	-0.09	0.0027	0.0077
B9:PWY-7539	k__Bacteria|p__Firmicutes|c__Bacilli|o__Lactobacillales|f__Streptococcaceae|g__Streptococcus|s__Streptococcus_thermophilus	-0.09	0.0027	0.0077
B9:PWY-7539	k__Bacteria|p__Firmicutes|c__Clostridia|o__Clostridiales|f__Lachnospiraceae|g__Roseburia|s__Roseburia_hominis	0.09	0.0027	0.0077
B1:THISYN-PWY	k__Bacteria|p__Firmicutes|c__Clostridia|o__Clostridiales|f__Lachnospiraceae|g__Lachnospiraceae_noname|s__Lachnospiraceae_bacterium_3_1_46FAA	0.09	0.0027	0.0077
B7/B8/H:BIOTIN-BIOSYNTHESIS-PWY	k__Bacteria|p__Firmicutes|c__Clostridia|o__Clostridiales|f__Lachnospiraceae|g__Anaerostipes|s__Anaerostipes_hadrus	-0.09	0.0028	0.00796
C:PWY-6415	k__Bacteria|p__Bacteroidetes|c__Bacteroidia|o__Bacteroidales|f__Rikenellaceae|g__Alistipes|s__Alistipes_indistinctus	0.09	0.0028	0.00796
C:PWY-6415	k__Bacteria|p__Firmicutes|c__Clostridia|o__Clostridiales|f__Lachnospiraceae|g__Lachnospiraceae_noname|s__Lachnospiraceae_bacterium_7_1_58FAA	0.09	0.0028	0.00796
B1:THISYN-PWY	k__Bacteria|p__Bacteroidetes|c__Bacteroidia|o__Bacteroidales|f__Rikenellaceae|g__Alistipes|s__Alistipes_indistinctus	0.09	0.0028	0.00796
B1:THISYNARA-PWY	k__Bacteria|p__Firmicutes|c__Bacilli|o__Lactobacillales|f__Streptococcaceae|g__Streptococcus|s__Streptococcus_anginosus	-0.09	0.0028	0.00796
B7/B8/H:BIOTIN-BIOSYNTHESIS-PWY	k__Archaea|p__Euryarchaeota|c__Methanobacteria|o__Methanobacteriales|f__Methanobacteriaceae|g__Methanobrevibacter|s__Methanobrevibacter_smithii	0.09	0.0029	0.00823
B9:PWY-3841	k__Bacteria|p__Firmicutes|c__Bacilli|o__Lactobacillales|f__Streptococcaceae|g__Streptococcus|s__Streptococcus_parasanguinis	0.09	0.0029	0.00823
B9:PWY-7539	k__Bacteria|p__Bacteroidetes|c__Bacteroidia|o__Bacteroidales|f__Rikenellaceae|g__Alistipes|s__Alistipes_unclassified	-0.09	0.0029	0.00823
B12:COBALSYN-PWY	k__Bacteria|p__Firmicutes|c__Clostridia|o__Clostridiales|f__Lachnospiraceae|g__Roseburia|s__Roseburia_hominis	-0.09	0.003	0.00848
B12:COBALSYN-PWY	k__Bacteria|p__Firmicutes|c__Clostridia|o__Clostridiales|f__Peptostreptococcaceae|g__Peptostreptococcaceae_noname|s__Peptostreptococcaceae_noname_unclassified	-0.09	0.003	0.00848
B9:FOLSYN-PWY	k__Bacteria|p__Firmicutes|c__Clostridia|o__Clostridiales|f__Clostridiaceae|g__Clostridium|s__Clostridium_sp_L2_50	-0.09	0.003	0.00848
B5:PANTO-PWY	k__Bacteria|p__Bacteroidetes|c__Bacteroidia|o__Bacteroidales|f__Bacteroidaceae|g__Bacteroides|s__Bacteroides_dorei	0.09	0.003	0.00848
B9:PWY-6147	k__Bacteria|p__Bacteroidetes|c__Bacteroidia|o__Bacteroidales|f__Bacteroidaceae|g__Bacteroides|s__Bacteroides_coprocola	0.09	0.003	0.00848
B1:PWY-6895	k__Bacteria|p__Bacteroidetes|c__Bacteroidia|o__Bacteroidales|f__Porphyromonadaceae|g__Parabacteroides|s__Parabacteroides_goldsteinii	0.09	0.003	0.00848
B6:PYRIDOXSYN-PWY	k__Bacteria|p__Bacteroidetes|c__Bacteroidia|o__Bacteroidales|f__Porphyromonadaceae|g__Parabacteroides|s__Parabacteroides_johnsonii	0.09	0.003	0.00848
B2:RIBOSYN2-PWY	k__Bacteria|p__Actinobacteria|c__Actinobacteria|o__Actinomycetales|f__Micrococcaceae|g__Rothia|s__Rothia_unclassified	-0.09	0.003	0.00848
B9:FOLSYN-PWY	k__Bacteria|p__Bacteroidetes|c__Bacteroidia|o__Bacteroidales|f__Bacteroidaceae|g__Bacteroides|s__Bacteroides_vulgatus	0.09	0.0031	0.00871
B9:PWY-3841	k__Bacteria|p__Bacteroidetes|c__Bacteroidia|o__Bacteroidales|f__Porphyromonadaceae|g__Parabacteroides|s__Parabacteroides_goldsteinii	-0.09	0.0031	0.00871
B7/B8/H:PWY-5005	k__Bacteria|p__Proteobacteria|c__Deltaproteobacteria|o__Desulfovibrionales|f__Desulfovibrionaceae|g__Bilophila|s__Bilophila_wadsworthia	0.09	0.0031	0.00871
B2:PWY-6167	k__Bacteria|p__Bacteroidetes|c__Bacteroidia|o__Bacteroidales|f__Porphyromonadaceae|g__Parabacteroides|s__Parabacteroides_distasonis	0.09	0.0031	0.00871
B7/B8/H:PWY-6519	k__Archaea|p__Euryarchaeota|c__Methanobacteria|o__Methanobacteriales|f__Methanobacteriaceae|g__Methanobrevibacter|s__Methanobrevibacter_smithii	0.09	0.0031	0.00871
B7/B8/H:PWY-6519	k__Bacteria|p__Firmicutes|c__Clostridia|o__Clostridiales|f__Lachnospiraceae|g__Anaerostipes|s__Anaerostipes_hadrus	-0.09	0.0031	0.00871
B9:PWY-6612	k__Bacteria|p__Firmicutes|c__Clostridia|o__Clostridiales|f__Lachnospiraceae|g__Roseburia|s__Roseburia_unclassified	-0.09	0.0031	0.00871
B1:PWY-6891	k__Bacteria|p__Actinobacteria|c__Actinobacteria|o__Bifidobacteriales|f__Bifidobacteriaceae|g__Bifidobacterium|s__Bifidobacterium_dentium	0.09	0.0031	0.00871
B1:PWY-6892	k__Bacteria|p__Actinobacteria|c__Actinobacteria|o__Coriobacteriales|f__Coriobacteriaceae|g__Eggerthella|s__Eggerthella_unclassified	0.09	0.0031	0.00871
B9:PWY-7539	k__Bacteria|p__Actinobacteria|c__Actinobacteria|o__Bifidobacteriales|f__Bifidobacteriaceae|g__Bifidobacterium|s__Bifidobacterium_adolescentis	0.09	0.0031	0.00871
B9:PWY-2201	k__Bacteria|p__Firmicutes|c__Bacilli|o__Lactobacillales|f__Streptococcaceae|g__Streptococcus|s__Streptococcus_infantis	0.09	0.0032	0.00895
B9:PWY-6147	k__Bacteria|p__Firmicutes|c__Clostridia|o__Clostridiales|f__Oscillospiraceae|g__Oscillibacter|s__Oscillibacter_unclassified	-0.09	0.0032	0.00895
B2:PWY-6168	k__Bacteria|p__Firmicutes|c__Bacilli|o__Lactobacillales|f__Streptococcaceae|g__Streptococcus|s__Streptococcus_australis	-0.09	0.0032	0.00895
B1:PWY-6891	k__Bacteria|p__Firmicutes|c__Erysipelotrichia|o__Erysipelotrichales|f__Erysipelotrichaceae|g__Erysipelotrichaceae_noname|s__Erysipelotrichaceae_bacterium_21_3	0.09	0.0032	0.00895
B1:PWY-6892	k__Bacteria|p__Bacteroidetes|c__Bacteroidia|o__Bacteroidales|f__Bacteroidaceae|g__Bacteroides|s__Bacteroides_thetaiotaomicron	0.09	0.0032	0.00895
B1:PWY-6892	k__Bacteria|p__Bacteroidetes|c__Bacteroidia|o__Bacteroidales|f__Porphyromonadaceae|g__Parabacteroides|s__Parabacteroides_distasonis	0.09	0.0032	0.00895
B9:1CMET2-PWY	k__Bacteria|p__Bacteroidetes|c__Bacteroidia|o__Bacteroidales|f__Bacteroidaceae|g__Bacteroides|s__Bacteroides_dorei	0.09	0.0033	0.00918
B9:FOLSYN-PWY	k__Bacteria|p__Firmicutes|c__Bacilli|o__Lactobacillales|f__Streptococcaceae|g__Streptococcus|s__Streptococcus_mutans	0.09	0.0033	0.00918
B9:FOLSYN-PWY	k__Bacteria|p__Firmicutes|c__Clostridia|o__Clostridiales|f__Lachnospiraceae|g__Blautia|s__Blautia_producta	-0.09	0.0033	0.00918
B7/B8/H:PWY-5005	k__Bacteria|p__Bacteroidetes|c__Bacteroidia|o__Bacteroidales|f__Porphyromonadaceae|g__Parabacteroides|s__Parabacteroides_distasonis	0.09	0.0033	0.00918
B7/B8/H:PWY-5005	k__Bacteria|p__Firmicutes|c__Bacilli|o__Lactobacillales|f__Streptococcaceae|g__Streptococcus|s__Streptococcus_gordonii	-0.09	0.0033	0.00918
B9:PWY-6612	k__Bacteria|p__Actinobacteria|c__Actinobacteria|o__Coriobacteriales|f__Coriobacteriaceae|g__Adlercreutzia|s__Adlercreutzia_equolifaciens	0.09	0.0033	0.00918
B1:PWY-7357	k__Bacteria|p__Firmicutes|c__Erysipelotrichia|o__Erysipelotrichales|f__Erysipelotrichaceae|g__Turicibacter|s__Turicibacter_sanguinis	-0.09	0.0033	0.00918
B1:THISYN-PWY	k__Bacteria|p__Bacteroidetes|c__Bacteroidia|o__Bacteroidales|f__Bacteroidaceae|g__Bacteroides|s__Bacteroides_stercoris	0.09	0.0033	0.00918
B1:THISYNARA-PWY	k__Bacteria|p__Firmicutes|c__Clostridia|o__Clostridiales|f__Eubacteriaceae|g__Eubacterium|s__Eubacterium_ramulus	0.09	0.0033	0.00918
B9:FOLSYN-PWY	k__Bacteria|p__Firmicutes|c__Clostridia|o__Clostridiales|f__Lachnospiraceae|g__Lachnospiraceae_noname|s__Lachnospiraceae_bacterium_1_1_57FAA	0.09	0.0034	0.00943
B1:PWY-6895	k__Bacteria|p__Actinobacteria|c__Actinobacteria|o__Bifidobacteriales|f__Bifidobacteriaceae|g__Bifidobacterium|s__Bifidobacterium_dentium	0.09	0.0034	0.00943
B1:PWY-6895	k__Bacteria|p__Proteobacteria|c__Betaproteobacteria|o__Burkholderiales|f__Sutterellaceae|g__Parasutterella|s__Parasutterella_excrementihominis	0.09	0.0034	0.00943
B1:PWY-6897	k__Bacteria|p__Firmicutes|c__Clostridia|o__Clostridiales|f__Lachnospiraceae|g__Blautia|s__Blautia_producta	-0.09	0.0034	0.00943
B1:PWY-7357	k__Bacteria|p__Firmicutes|c__Bacilli|o__Lactobacillales|f__Streptococcaceae|g__Streptococcus|s__Streptococcus_mutans	-0.09	0.0034	0.00943
B1:THISYNARA-PWY	k__Bacteria|p__Bacteroidetes|c__Bacteroidia|o__Bacteroidales|f__Porphyromonadaceae|g__Parabacteroides|s__Parabacteroides_goldsteinii	-0.09	0.0034	0.00943
B9:FOLSYN-PWY	k__Bacteria|p__Firmicutes|c__Bacilli|o__Lactobacillales|f__Streptococcaceae|g__Streptococcus|s__Streptococcus_mitis_oralis_pneumoniae	0.09	0.0035	0.00968
B2:PWY-6168	k__Bacteria|p__Bacteroidetes|c__Bacteroidia|o__Bacteroidales|f__Bacteroidaceae|g__Bacteroides|s__Bacteroides_finegoldii	0.09	0.0035	0.00968
B1:PWY-6897	k__Bacteria|p__Firmicutes|c__Bacilli|o__Lactobacillales|f__Streptococcaceae|g__Lactococcus|s__Lactococcus_lactis	-0.09	0.0035	0.00968
B6:PWY-7204	k__Bacteria|p__Bacteroidetes|c__Bacteroidia|o__Bacteroidales|f__Bacteroidaceae|g__Bacteroides|s__Bacteroides_vulgatus	0.09	0.0035	0.00968
B1:THISYN-PWY	k__Bacteria|p__Bacteroidetes|c__Bacteroidia|o__Bacteroidales|f__Porphyromonadaceae|g__Parabacteroides|s__Parabacteroides_johnsonii	0.09	0.0035	0.00968
B9:PWY-3841	k__Bacteria|p__Bacteroidetes|c__Bacteroidia|o__Bacteroidales|f__Bacteroidales_noname|g__Bacteroidales_noname|s__Bacteroidales_bacterium_ph8	0.09	0.0036	0.00993
B2:PWY-6167	k__Bacteria|p__Firmicutes|c__Erysipelotrichia|o__Erysipelotrichales|f__Erysipelotrichaceae|g__Erysipelotrichaceae_noname|s__Erysipelotrichaceae_bacterium_6_1_45	-0.09	0.0036	0.00993
B1:PWY-6891	k__Bacteria|p__Firmicutes|c__Clostridia|o__Clostridiales|f__Lachnospiraceae|g__Coprococcus|s__Coprococcus_comes	-0.09	0.0036	0.00993
B1:PWY-6897	k__Bacteria|p__Firmicutes|c__Bacilli|o__Lactobacillales|f__Lactobacillaceae|g__Lactobacillus|s__Lactobacillus_delbrueckii	-0.09	0.0036	0.00993
B9:PWY-3841	k__Bacteria|p__Bacteroidetes|c__Bacteroidia|o__Bacteroidales|f__Bacteroidaceae|g__Bacteroides|s__Bacteroides_dorei	0.09	0.0037	0.0102
B9:PWY-3841	k__Bacteria|p__Firmicutes|c__Bacilli|o__Lactobacillales|f__Streptococcaceae|g__Streptococcus|s__Streptococcus_infantis	0.09	0.0037	0.0102
B12:PWY-5509	k__Bacteria|p__Proteobacteria|c__Deltaproteobacteria|o__Desulfovibrionales|f__Desulfovibrionaceae|g__Desulfovibrio|s__Desulfovibrio_piger	0.09	0.0037	0.0102
B9:PWY-6147	k__Bacteria|p__Bacteroidetes|c__Bacteroidia|o__Bacteroidales|f__Rikenellaceae|g__Alistipes|s__Alistipes_finegoldii	-0.09	0.0037	0.0102
B7/B8/H:PWY-5005	k__Bacteria|p__Firmicutes|c__Clostridia|o__Clostridiales|f__Lachnospiraceae|g__Blautia|s__Ruminococcus_obeum	-0.09	0.0038	0.0104
B1:PWY-6891	k__Bacteria|p__Bacteroidetes|c__Bacteroidia|o__Bacteroidales|f__Porphyromonadaceae|g__Parabacteroides|s__Parabacteroides_goldsteinii	0.09	0.0038	0.0104
B12:COBALSYN-PWY	k__Bacteria|p__Actinobacteria|c__Actinobacteria|o__Bifidobacteriales|f__Bifidobacteriaceae|g__Bifidobacterium|s__Bifidobacterium_animalis	-0.09	0.0039	0.0107
B5:PANTO-PWY	k__Bacteria|p__Actinobacteria|c__Actinobacteria|o__Coriobacteriales|f__Coriobacteriaceae|g__Eggerthella|s__Eggerthella_lenta	0.09	0.0039	0.0107
B2:PWY-6167	k__Bacteria|p__Bacteroidetes|c__Bacteroidia|o__Bacteroidales|f__Prevotellaceae|g__Paraprevotella|s__Paraprevotella_xylaniphila	0.09	0.0039	0.0107
B2:PWY-6168	k__Bacteria|p__Actinobacteria|c__Actinobacteria|o__Bifidobacteriales|f__Bifidobacteriaceae|g__Bifidobacterium|s__Bifidobacterium_dentium	-0.09	0.0039	0.0107
B5:PANTO-PWY	k__Bacteria|p__Firmicutes|c__Bacilli|o__Lactobacillales|f__Lactobacillaceae|g__Lactobacillus|s__Lactobacillus_delbrueckii	-0.09	0.004	0.011
B9:PWY-3841	k__Bacteria|p__Bacteroidetes|c__Bacteroidia|o__Bacteroidales|f__Rikenellaceae|g__Alistipes|s__Alistipes_shahii	0.09	0.004	0.011
B9:1CMET2-PWY	k__Bacteria|p__Firmicutes|c__Erysipelotrichia|o__Erysipelotrichales|f__Erysipelotrichaceae|g__Erysipelotrichaceae_noname|s__Clostridium_ramosum	0.09	0.0041	0.0112
B9:FOLSYN-PWY	k__Bacteria|p__Firmicutes|c__Clostridia|o__Clostridiales|f__Lachnospiraceae|g__Roseburia|s__Roseburia_hominis	0.09	0.0041	0.0112
B7/B8/H:PWY-6519	k__Bacteria|p__Bacteroidetes|c__Bacteroidia|o__Bacteroidales|f__Bacteroidaceae|g__Bacteroides|s__Bacteroides_faecis	0.09	0.0041	0.0112
B1:PWY-6895	k__Bacteria|p__Firmicutes|c__Clostridia|o__Clostridiales|f__Lachnospiraceae|g__Coprococcus|s__Coprococcus_comes	-0.09	0.0041	0.0112
B1:PWY-6895	k__Bacteria|p__Firmicutes|c__Clostridia|o__Clostridiales|f__Ruminococcaceae|g__Ruminococcaceae_noname|s__Ruminococcaceae_bacterium_D16	0.09	0.0041	0.0112
B6:PWY-7204	k__Bacteria|p__Actinobacteria|c__Actinobacteria|o__Actinomycetales|f__Actinomycetaceae|g__Actinomyces|s__Actinomyces_viscosus	0.09	0.0041	0.0112
B9:PWY-7539	k__Bacteria|p__Bacteroidetes|c__Bacteroidia|o__Bacteroidales|f__Bacteroidaceae|g__Bacteroides|s__Bacteroides_faecis	0.09	0.0041	0.0112
B9:1CMET2-PWY	k__Bacteria|p__Firmicutes|c__Clostridia|o__Clostridiales|f__Eubacteriaceae|g__Eubacterium|s__Eubacterium_siraeum	-0.08	0.0042	0.0114
B7/B8/H:PWY-5005	k__Bacteria|p__Bacteroidetes|c__Bacteroidia|o__Bacteroidales|f__Porphyromonadaceae|g__Barnesiella|s__Barnesiella_intestinihominis	0.08	0.0042	0.0114
B2:PWY-6167	k__Bacteria|p__Firmicutes|c__Clostridia|o__Clostridiales|f__Ruminococcaceae|g__Subdoligranulum|s__Subdoligranulum_variabile	0.08	0.0042	0.0114
B1:PWY-6892	k__Archaea|p__Euryarchaeota|c__Methanobacteria|o__Methanobacteriales|f__Methanobacteriaceae|g__Methanobrevibacter|s__Methanobrevibacter_smithii	0.08	0.0042	0.0114
B6:PYRIDOXSYN-PWY	k__Bacteria|p__Firmicutes|c__Bacilli|o__Lactobacillales|f__Streptococcaceae|g__Streptococcus|s__Streptococcus_australis	-0.08	0.0042	0.0114
B7/B8/H:BIOTIN-BIOSYNTHESIS-PWY	k__Bacteria|p__Bacteroidetes|c__Bacteroidia|o__Bacteroidales|f__Bacteroidaceae|g__Bacteroides|s__Bacteroides_faecis	0.08	0.0043	0.0117
B6:PWY-7204	k__Bacteria|p__Bacteroidetes|c__Bacteroidia|o__Bacteroidales|f__Bacteroidaceae|g__Bacteroides|s__Bacteroides_cellulosilyticus	0.08	0.0043	0.0117
B6:PYRIDOXSYN-PWY	k__Bacteria|p__Bacteroidetes|c__Bacteroidia|o__Bacteroidales|f__Prevotellaceae|g__Paraprevotella|s__Paraprevotella_clara	0.08	0.0043	0.0117
B1:THISYNARA-PWY	k__Bacteria|p__Bacteroidetes|c__Bacteroidia|o__Bacteroidales|f__Rikenellaceae|g__Alistipes|s__Alistipes_onderdonkii	-0.08	0.0043	0.0117
B1:THISYNARA-PWY	k__Bacteria|p__Firmicutes|c__Clostridia|o__Clostridiales|f__Lachnospiraceae|g__Roseburia|s__Roseburia_intestinalis	0.08	0.0043	0.0117
B9:1CMET2-PWY	k__Bacteria|p__Firmicutes|c__Bacilli|o__Lactobacillales|f__Carnobacteriaceae|g__Granulicatella|s__Granulicatella_unclassified	0.08	0.0044	0.0119
B1:PWY-7282	k__Bacteria|p__Actinobacteria|c__Actinobacteria|o__Coriobacteriales|f__Coriobacteriaceae|g__Eggerthella|s__Eggerthella_lenta	0.08	0.0044	0.0119
B9:PWY-6147	k__Bacteria|p__Firmicutes|c__Clostridia|o__Clostridiales|f__Ruminococcaceae|g__Anaerotruncus|s__Anaerotruncus_colihominis	-0.08	0.0045	0.0122
C:PWY-6415	k__Bacteria|p__Bacteroidetes|c__Bacteroidia|o__Bacteroidales|f__Rikenellaceae|g__Alistipes|s__Alistipes_onderdonkii	0.08	0.0045	0.0122
C:PWY-6415	k__Bacteria|p__Proteobacteria|c__Betaproteobacteria|o__Burkholderiales|f__Sutterellaceae|g__Sutterella|s__Sutterella_wadsworthensis	0.08	0.0045	0.0122
B1:PWY-7282	k__Bacteria|p__Firmicutes|c__Clostridia|o__Clostridiales|f__Lachnospiraceae|g__Blautia|s__Ruminococcus_obeum	-0.08	0.0045	0.0122
B6:PWY0-845	k__Bacteria|p__Firmicutes|c__Negativicutes|o__Selenomonadales|f__Acidaminococcaceae|g__Phascolarctobacterium|s__Phascolarctobacterium_succinatutens	-0.08	0.0045	0.0122
B9:1CMET2-PWY	k__Bacteria|p__Proteobacteria|c__Deltaproteobacteria|o__Desulfovibrionales|f__Desulfovibrionaceae|g__Bilophila|s__Bilophila_unclassified	0.08	0.0046	0.0124
B9:FOLSYN-PWY	k__Bacteria|p__Firmicutes|c__Bacilli|o__Lactobacillales|f__Streptococcaceae|g__Streptococcus|s__Streptococcus_anginosus	0.08	0.0046	0.0124
B5:PANTO-PWY	k__Bacteria|p__Firmicutes|c__Bacilli|o__Lactobacillales|f__Streptococcaceae|g__Streptococcus|s__Streptococcus_gordonii	-0.08	0.0046	0.0124
B7/B8/H:PWY-5005	k__Bacteria|p__Firmicutes|c__Clostridia|o__Clostridiales|f__Lachnospiraceae|g__Blautia|s__Blautia_hydrogenotrophica	-0.08	0.0046	0.0124
B2:PWY-6168	k__Bacteria|p__Bacteroidetes|c__Bacteroidia|o__Bacteroidales|f__Bacteroidaceae|g__Bacteroides|s__Bacteroides_faecis	0.08	0.0046	0.0124
B1:PWY-6891	k__Bacteria|p__Proteobacteria|c__Betaproteobacteria|o__Burkholderiales|f__Sutterellaceae|g__Parasutterella|s__Parasutterella_excrementihominis	0.08	0.0046	0.0124
B1:PWY-6895	k__Bacteria|p__Bacteroidetes|c__Bacteroidia|o__Bacteroidales|f__Bacteroidaceae|g__Bacteroides|s__Bacteroides_thetaiotaomicron	0.08	0.0046	0.0124
B9:1CMET2-PWY	k__Bacteria|p__Actinobacteria|c__Actinobacteria|o__Bifidobacteriales|f__Bifidobacteriaceae|g__Bifidobacterium|s__Bifidobacterium_longum	0.08	0.0047	0.0126
B9:1CMET2-PWY	k__Bacteria|p__Proteobacteria|c__Betaproteobacteria|o__Burkholderiales|f__Sutterellaceae|g__Sutterella|s__Sutterella_wadsworthensis	0.08	0.0047	0.0126
B9:PWY-6612	k__Bacteria|p__Firmicutes|c__Clostridia|o__Clostridiales|f__Clostridiaceae|g__Clostridium|s__Clostridium_bolteae	-0.08	0.0047	0.0126
B1:PWY-6891	k__Bacteria|p__Firmicutes|c__Clostridia|o__Clostridiales|f__Lachnospiraceae|g__Dorea|s__Dorea_longicatena	-0.08	0.0047	0.0126
B1:PWY-6891	k__Bacteria|p__Firmicutes|c__Clostridia|o__Clostridiales|f__Ruminococcaceae|g__Ruminococcaceae_noname|s__Ruminococcaceae_bacterium_D16	0.08	0.0047	0.0126
B1:PWY-6895	k__Bacteria|p__Bacteroidetes|c__Bacteroidia|o__Bacteroidales|f__Bacteroidaceae|g__Bacteroides|s__Bacteroides_caccae	0.08	0.0047	0.0126
B1:PWY-6897	k__Bacteria|p__Bacteroidetes|c__Bacteroidia|o__Bacteroidales|f__Bacteroidaceae|g__Bacteroides|s__Bacteroides_finegoldii	0.08	0.0047	0.0126
B12:COBALSYN-PWY	k__Bacteria|p__Firmicutes|c__Erysipelotrichia|o__Erysipelotrichales|f__Erysipelotrichaceae|g__Catenibacterium|s__Catenibacterium_mitsuokai	-0.08	0.0048	0.0128
B6:PWY0-845	k__Bacteria|p__Bacteroidetes|c__Bacteroidia|o__Bacteroidales|f__Porphyromonadaceae|g__Parabacteroides|s__Parabacteroides_johnsonii	0.08	0.0048	0.0128
B7/B8/H:PWY-5005	k__Bacteria|p__Actinobacteria|c__Actinobacteria|o__Coriobacteriales|f__Coriobacteriaceae|g__Gordonibacter|s__Gordonibacter_pamelaeae	0.08	0.0049	0.0131
C:PWY-6415	k__Bacteria|p__Firmicutes|c__Clostridia|o__Clostridiales|f__Clostridiales_noname|g__Pseudoflavonifractor|s__Pseudoflavonifractor_capillosus	0.08	0.0049	0.0131
B6:PYRIDOXSYN-PWY	k__Bacteria|p__Firmicutes|c__Bacilli|o__Lactobacillales|f__Streptococcaceae|g__Streptococcus|s__Streptococcus_thermophilus	-0.08	0.0049	0.0131
B1:THISYN-PWY	k__Bacteria|p__Firmicutes|c__Clostridia|o__Clostridiales|f__Ruminococcaceae|g__Anaerotruncus|s__Anaerotruncus_unclassified	0.08	0.0049	0.0131
B1:THISYNARA-PWY	k__Bacteria|p__Bacteroidetes|c__Bacteroidia|o__Bacteroidales|f__Porphyromonadaceae|g__Barnesiella|s__Barnesiella_intestinihominis	-0.08	0.0049	0.0131
B1:THISYNARA-PWY	k__Bacteria|p__Firmicutes|c__Clostridia|o__Clostridiales|f__Ruminococcaceae|g__Ruminococcus|s__Ruminococcus_lactaris	0.08	0.0049	0.0131
B5:PANTO-PWY	k__Bacteria|p__Firmicutes|c__Bacilli|o__Lactobacillales|f__Streptococcaceae|g__Streptococcus|s__Streptococcus_vestibularis	-0.08	0.005	0.0133
B9:PWY-3841	k__Bacteria|p__Firmicutes|c__Clostridia|o__Clostridiales|f__Ruminococcaceae|g__Subdoligranulum|s__Subdoligranulum_variabile	-0.08	0.005	0.0133
B2:PWY-6168	k__Bacteria|p__Bacteroidetes|c__Bacteroidia|o__Bacteroidales|f__Porphyromonadaceae|g__Parabacteroides|s__Parabacteroides_johnsonii	0.08	0.005	0.0133
C:PWY-6415	k__Bacteria|p__Firmicutes|c__Bacilli|o__Lactobacillales|f__Streptococcaceae|g__Streptococcus|s__Streptococcus_anginosus	0.08	0.005	0.0133
B2:RIBOSYN2-PWY	k__Bacteria|p__Firmicutes|c__Erysipelotrichia|o__Erysipelotrichales|f__Erysipelotrichaceae|g__Turicibacter|s__Turicibacter_unclassified	0.08	0.005	0.0133
B2:PWY-6167	k__Bacteria|p__Firmicutes|c__Clostridia|o__Clostridiales|f__Lachnospiraceae|g__Coprococcus|s__Coprococcus_eutactus	0.08	0.0051	0.0135
B1:PWY-6892	k__Bacteria|p__Bacteroidetes|c__Bacteroidia|o__Bacteroidales|f__Bacteroidaceae|g__Bacteroides|s__Bacteroides_cellulosilyticus	0.08	0.0051	0.0135
B6:PWY0-845	k__Bacteria|p__Firmicutes|c__Erysipelotrichia|o__Erysipelotrichales|f__Erysipelotrichaceae|g__Holdemania|s__Holdemania_filiformis	0.08	0.0051	0.0135
B6:PYRIDOXSYN-PWY	k__Bacteria|p__Firmicutes|c__Negativicutes|o__Selenomonadales|f__Veillonellaceae|g__Veillonella|s__Veillonella_dispar	-0.08	0.0051	0.0135
B1:PWY-7357	k__Bacteria|p__Proteobacteria|c__Deltaproteobacteria|o__Desulfovibrionales|f__Desulfovibrionaceae|g__Desulfovibrio|s__Desulfovibrio_piger	-0.08	0.0052	0.0138
B2:PWY-6167	k__Bacteria|p__Firmicutes|c__Clostridia|o__Clostridiales|f__Lachnospiraceae|g__Lachnospiraceae_noname|s__Lachnospiraceae_bacterium_1_1_57FAA	-0.08	0.0053	0.014
B1:PWY-6891	k__Bacteria|p__Firmicutes|c__Clostridia|o__Clostridiales|f__Lachnospiraceae|g__Blautia|s__Blautia_producta	0.08	0.0053	0.014
B1:PWY-6892	k__Bacteria|p__Firmicutes|c__Erysipelotrichia|o__Erysipelotrichales|f__Erysipelotrichaceae|g__Coprobacillus|s__Coprobacillus_unclassified	0.08	0.0053	0.014
B7/B8/H:BIOTIN-BIOSYNTHESIS-PWY	k__Bacteria|p__Firmicutes|c__Clostridia|o__Clostridiales|f__Lachnospiraceae|g__Lachnospiraceae_noname|s__Lachnospiraceae_bacterium_1_4_56FAA	-0.08	0.0054	0.0143
B7/B8/H:PWY-5005	k__Bacteria|p__Bacteroidetes|c__Bacteroidia|o__Bacteroidales|f__Bacteroidaceae|g__Bacteroides|s__Bacteroides_eggerthii	-0.08	0.0054	0.0143
B9:PWY-6147	k__Bacteria|p__Proteobacteria|c__Gammaproteobacteria|o__Pasteurellales|f__Pasteurellaceae|g__Haemophilus|s__Haemophilus_parainfluenzae	-0.08	0.0054	0.0143
B1:PWY-6895	k__Bacteria|p__Bacteroidetes|c__Bacteroidia|o__Bacteroidales|f__Porphyromonadaceae|g__Barnesiella|s__Barnesiella_intestinihominis	0.08	0.0054	0.0143
B1:PWY-7357	k__Bacteria|p__Bacteroidetes|c__Bacteroidia|o__Bacteroidales|f__Rikenellaceae|g__Alistipes|s__Alistipes_putredinis	-0.08	0.0054	0.0143
B12:COBALSYN-PWY	k__Bacteria|p__Actinobacteria|c__Actinobacteria|o__Bifidobacteriales|f__Bifidobacteriaceae|g__Bifidobacterium|s__Bifidobacterium_bifidum	-0.08	0.0055	0.0145
B12:COBALSYN-PWY	k__Bacteria|p__Bacteroidetes|c__Bacteroidia|o__Bacteroidales|f__Rikenellaceae|g__Alistipes|s__Alistipes_finegoldii	-0.08	0.0055	0.0145
B9:PWY-6147	k__Bacteria|p__Proteobacteria|c__Betaproteobacteria|o__Burkholderiales|f__Oxalobacteraceae|g__Oxalobacter|s__Oxalobacter_formigenes	0.08	0.0055	0.0145
B9:PWY-7539	k__Bacteria|p__Proteobacteria|c__Betaproteobacteria|o__Burkholderiales|f__Sutterellaceae|g__Sutterella|s__Sutterella_wadsworthensis	0.08	0.0055	0.0145
B5:PANTO-PWY	k__Bacteria|p__Firmicutes|c__Erysipelotrichia|o__Erysipelotrichales|f__Erysipelotrichaceae|g__Coprobacillus|s__Coprobacillus_unclassified	0.08	0.0056	0.0147
B7/B8/H:PWY-5005	k__Bacteria|p__Proteobacteria|c__Gammaproteobacteria|o__Pasteurellales|f__Pasteurellaceae|g__Haemophilus|s__Haemophilus_parainfluenzae	0.08	0.0056	0.0147
B12:COBALSYN-PWY	k__Bacteria|p__Firmicutes|c__Clostridia|o__Clostridiales|f__Lachnospiraceae|g__Lachnospiraceae_noname|s__Lachnospiraceae_bacterium_5_1_63FAA	0.08	0.0057	0.0149
B12:PWY-5509	k__Bacteria|p__Bacteroidetes|c__Bacteroidia|o__Bacteroidales|f__Bacteroidaceae|g__Bacteroides|s__Bacteroides_eggerthii	0.08	0.0057	0.0149
B1:PWY-6895	k__Bacteria|p__Firmicutes|c__Clostridia|o__Clostridiales|f__Lachnospiraceae|g__Dorea|s__Dorea_longicatena	-0.08	0.0057	0.0149
B1:PWY-7282	k__Bacteria|p__Firmicutes|c__Clostridia|o__Clostridiales|f__Ruminococcaceae|g__Ruminococcus|s__Ruminococcus_albus	0.08	0.0057	0.0149
B1:PWY-7282	k__Bacteria|p__Firmicutes|c__Negativicutes|o__Selenomonadales|f__Acidaminococcaceae|g__Phascolarctobacterium|s__Phascolarctobacterium_succinatutens	-0.08	0.0057	0.0149
B9:PWY-7539	k__Bacteria|p__Firmicutes|c__Bacilli|o__Lactobacillales|f__Streptococcaceae|g__Streptococcus|s__Streptococcus_vestibularis	-0.08	0.0057	0.0149
B2:RIBOSYN2-PWY	k__Bacteria|p__Actinobacteria|c__Actinobacteria|o__Bifidobacteriales|f__Bifidobacteriaceae|g__Alloscardovia|s__Alloscardovia_omnicolens	-0.08	0.0057	0.0149
B7/B8/H:BIOTIN-BIOSYNTHESIS-PWY	k__Bacteria|p__Firmicutes|c__Clostridia|o__Clostridiales|f__Lachnospiraceae|g__Butyrivibrio|s__Butyrivibrio_crossotus	0.08	0.0058	0.0152
B2:PWY-6167	k__Viruses|p__Viruses_noname|c__Viruses_noname|o__Caudovirales|f__Siphoviridae|g__C2likevirus|s__C2likevirus_unclassified	0.08	0.0058	0.0152
B1:PWY-6892	k__Bacteria|p__Firmicutes|c__Clostridia|o__Clostridiales|f__Lachnospiraceae|g__Blautia|s__Ruminococcus_torques	0.08	0.0058	0.0152
B1:PWY-6895	k__Bacteria|p__Firmicutes|c__Clostridia|o__Clostridiales|f__Lachnospiraceae|g__Blautia|s__Blautia_producta	0.08	0.0058	0.0152
B1:PWY-7282	k__Bacteria|p__Firmicutes|c__Clostridia|o__Clostridiales|f__Eubacteriaceae|g__Eubacterium|s__Eubacterium_ramulus	-0.08	0.0058	0.0152
B9:PWY-7539	k__Bacteria|p__Bacteroidetes|c__Bacteroidia|o__Bacteroidales|f__Bacteroidaceae|g__Bacteroides|s__Bacteroides_intestinalis	0.08	0.0059	0.0154
B9:PWY-7539	k__Bacteria|p__Firmicutes|c__Clostridia|o__Clostridiales|f__Lachnospiraceae|g__Coprococcus|s__Coprococcus_catus	0.08	0.0059	0.0154
B7/B8/H:BIOTIN-BIOSYNTHESIS-PWY	k__Bacteria|p__Bacteroidetes|c__Bacteroidia|o__Bacteroidales|f__Bacteroidaceae|g__Bacteroides|s__Bacteroides_massiliensis	0.08	0.006	0.0156
B9:FOLSYN-PWY	k__Bacteria|p__Firmicutes|c__Clostridia|o__Clostridiales|f__Oscillospiraceae|g__Oscillibacter|s__Oscillibacter_unclassified	-0.08	0.006	0.0156
B1:PWY-6892	k__Bacteria|p__Firmicutes|c__Bacilli|o__Lactobacillales|f__Streptococcaceae|g__Lactococcus|s__Lactococcus_lactis	0.08	0.006	0.0156
B1:PWY-6895	k__Bacteria|p__Firmicutes|c__Clostridia|o__Clostridiales|f__Ruminococcaceae|g__Anaerotruncus|s__Anaerotruncus_colihominis	0.08	0.006	0.0156
B12:COBALSYN-PWY	k__Bacteria|p__Firmicutes|c__Clostridia|o__Clostridiales|f__Clostridiaceae|g__Clostridium|s__Clostridium_bolteae	-0.08	0.0061	0.0158
B12:COBALSYN-PWY	k__Bacteria|p__Firmicutes|c__Clostridia|o__Clostridiales|f__Ruminococcaceae|g__Ruminococcus|s__Ruminococcus_lactaris	0.08	0.0061	0.0158
B5:PANTO-PWY	k__Bacteria|p__Firmicutes|c__Negativicutes|o__Selenomonadales|f__Veillonellaceae|g__Veillonella|s__Veillonella_atypica	-0.08	0.0061	0.0158
B7/B8/H:PWY-6519	k__Bacteria|p__Firmicutes|c__Clostridia|o__Clostridiales|f__Lachnospiraceae|g__Butyrivibrio|s__Butyrivibrio_crossotus	0.08	0.0061	0.0158
B7/B8/H:BIOTIN-BIOSYNTHESIS-PWY	k__Bacteria|p__Firmicutes|c__Clostridia|o__Clostridiales|f__Clostridiaceae|g__Clostridium|s__Clostridium_bolteae	0.08	0.0062	0.0161
B7/B8/H:PWY-6519	k__Bacteria|p__Firmicutes|c__Clostridia|o__Clostridiales|f__Lachnospiraceae|g__Coprococcus|s__Coprococcus_comes	-0.08	0.0062	0.0161
B7/B8/H:PWY-6519	k__Bacteria|p__Firmicutes|c__Clostridia|o__Clostridiales|f__Lachnospiraceae|g__Lachnospiraceae_noname|s__Lachnospiraceae_bacterium_1_4_56FAA	-0.08	0.0062	0.0161
B2:RIBOSYN2-PWY	k__Bacteria|p__Firmicutes|c__Clostridia|o__Clostridiales|f__Clostridiaceae|g__Clostridium|s__Clostridium_hathewayi	0.08	0.0062	0.0161
B12:COBALSYN-PWY	k__Bacteria|p__Firmicutes|c__Negativicutes|o__Selenomonadales|f__Veillonellaceae|g__Veillonella|s__Veillonella_unclassified	0.08	0.0063	0.0163
B1:PWY-6892	k__Bacteria|p__Firmicutes|c__Clostridia|o__Clostridiales|f__Lachnospiraceae|g__Lachnospiraceae_noname|s__Lachnospiraceae_bacterium_3_1_46FAA	0.08	0.0063	0.0163
B7/B8/H:PWY-6519	k__Bacteria|p__Bacteroidetes|c__Bacteroidia|o__Bacteroidales|f__Bacteroidaceae|g__Bacteroides|s__Bacteroides_massiliensis	0.08	0.0064	0.0165
B9:PWY-6612	k__Bacteria|p__Firmicutes|c__Clostridia|o__Clostridiales|f__Lachnospiraceae|g__Lachnospiraceae_noname|s__Lachnospiraceae_bacterium_1_1_57FAA	0.08	0.0064	0.0165
B1:PWY-6892	k__Bacteria|p__Actinobacteria|c__Actinobacteria|o__Coriobacteriales|f__Coriobacteriaceae|g__Collinsella|s__Collinsella_aerofaciens	-0.08	0.0064	0.0165
B1:PWY-6892	k__Bacteria|p__Actinobacteria|c__Actinobacteria|o__Coriobacteriales|f__Coriobacteriaceae|g__Slackia|s__Slackia_piriformis	0.08	0.0064	0.0165
B7/B8/H:BIOTIN-BIOSYNTHESIS-PWY	k__Bacteria|p__Firmicutes|c__Clostridia|o__Clostridiales|f__Lachnospiraceae|g__Coprococcus|s__Coprococcus_comes	-0.08	0.0065	0.0168
B5:PANTO-PWY	k__Bacteria|p__Firmicutes|c__Clostridia|o__Clostridiales|f__Lachnospiraceae|g__Roseburia|s__Roseburia_hominis	0.08	0.0065	0.0168
B1:THISYN-PWY	k__Bacteria|p__Actinobacteria|c__Actinobacteria|o__Coriobacteriales|f__Coriobacteriaceae|g__Gordonibacter|s__Gordonibacter_pamelaeae	0.08	0.0065	0.0168
B1:THISYN-PWY	k__Bacteria|p__Bacteroidetes|c__Bacteroidia|o__Bacteroidales|f__Bacteroidaceae|g__Bacteroides|s__Bacteroides_ovatus	0.08	0.0065	0.0168
B9:FOLSYN-PWY	k__Archaea|p__Euryarchaeota|c__Methanobacteria|o__Methanobacteriales|f__Methanobacteriaceae|g__Methanosphaera|s__Methanosphaera_stadtmanae	-0.08	0.0066	0.017
B2:PWY-6167	k__Bacteria|p__Firmicutes|c__Clostridia|o__Clostridiales|f__Lachnospiraceae|g__Coprococcus|s__Coprococcus_sp_ART55_1	0.08	0.0066	0.017
B1:PWY-7282	k__Archaea|p__Euryarchaeota|c__Methanobacteria|o__Methanobacteriales|f__Methanobacteriaceae|g__Methanobrevibacter|s__Methanobrevibacter_smithii	0.08	0.0066	0.017
B2:RIBOSYN2-PWY	k__Bacteria|p__Firmicutes|c__Clostridia|o__Clostridiales|f__Ruminococcaceae|g__Ruminococcaceae_noname|s__Ruminococcaceae_bacterium_D16	0.08	0.0066	0.017
B9:1CMET2-PWY	k__Bacteria|p__Firmicutes|c__Clostridia|o__Clostridiales|f__Ruminococcaceae|g__Ruminococcus|s__Ruminococcus_sp_5_1_39BFAA	-0.08	0.0067	0.0172
B9:PWY-6147	k__Bacteria|p__Bacteroidetes|c__Bacteroidia|o__Bacteroidales|f__Rikenellaceae|g__Alistipes|s__Alistipes_onderdonkii	-0.08	0.0067	0.0172
B9:PWY-6612	k__Bacteria|p__Firmicutes|c__Clostridia|o__Clostridiales|f__Clostridiales_noname|g__Flavonifractor|s__Flavonifractor_plautii	-0.08	0.0067	0.0172
B7/B8/H:PWY-6519	k__Bacteria|p__Firmicutes|c__Clostridia|o__Clostridiales|f__Clostridiaceae|g__Clostridium|s__Clostridium_bolteae	0.08	0.0068	0.0175
B12:COBALSYN-PWY	k__Bacteria|p__Firmicutes|c__Clostridia|o__Clostridiales|f__Lachnospiraceae|g__Lachnospiraceae_noname|s__Lachnospiraceae_bacterium_1_4_56FAA	0.08	0.0069	0.0177
B1:PWY-6892	k__Bacteria|p__Firmicutes|c__Clostridia|o__Clostridiales|f__Lachnospiraceae|g__Blautia|s__Blautia_producta	0.08	0.0069	0.0177
B9:PWY-7539	k__Bacteria|p__Actinobacteria|c__Actinobacteria|o__Actinomycetales|f__Micrococcaceae|g__Rothia|s__Rothia_mucilaginosa	-0.08	0.0069	0.0177
B1:PWY-6897	k__Bacteria|p__Bacteroidetes|c__Bacteroidia|o__Bacteroidales|f__Bacteroidaceae|g__Bacteroides|s__Bacteroides_coprocola	0.08	0.0071	0.0182
B6:PWY-7204	k__Viruses|p__Viruses_noname|c__Viruses_noname|o__Caudovirales|f__Siphoviridae|g__C2likevirus|s__C2likevirus_unclassified	0.08	0.0071	0.0182
B5:PANTO-PWY	k__Bacteria|p__Bacteroidetes|c__Bacteroidia|o__Bacteroidales|f__Porphyromonadaceae|g__Odoribacter|s__Odoribacter_splanchnicus	0.08	0.0072	0.0184
B1:PWY-6891	k__Bacteria|p__Bacteroidetes|c__Bacteroidia|o__Bacteroidales|f__Bacteroidaceae|g__Bacteroides|s__Bacteroides_thetaiotaomicron	0.08	0.0073	0.0187
B7/B8/H:PWY-5005	k__Archaea|p__Euryarchaeota|c__Methanobacteria|o__Methanobacteriales|f__Methanobacteriaceae|g__Methanobrevibacter|s__Methanobrevibacter_smithii	-0.08	0.0074	0.0189
B2:PWY-6168	k__Bacteria|p__Actinobacteria|c__Actinobacteria|o__Bifidobacteriales|f__Bifidobacteriaceae|g__Bifidobacterium|s__Bifidobacterium_catenulatum	-0.08	0.0074	0.0189
B1:PWY-6891	k__Bacteria|p__Firmicutes|c__Clostridia|o__Clostridiales|f__Ruminococcaceae|g__Anaerotruncus|s__Anaerotruncus_colihominis	0.08	0.0074	0.0189
B1:PWY-6892	k__Bacteria|p__Bacteroidetes|c__Bacteroidia|o__Bacteroidales|f__Bacteroidaceae|g__Bacteroides|s__Bacteroides_dorei	0.08	0.0074	0.0189
B6:PWY-7204	k__Bacteria|p__Firmicutes|c__Clostridia|o__Clostridiales|f__Lachnospiraceae|g__Blautia|s__Blautia_producta	0.08	0.0074	0.0189
B1:THISYNARA-PWY	k__Bacteria|p__Bacteroidetes|c__Bacteroidia|o__Bacteroidales|f__Porphyromonadaceae|g__Coprobacter|s__Coprobacter_fastidiosus	-0.08	0.0074	0.0189
B12:COBALSYN-PWY	k__Bacteria|p__Firmicutes|c__Clostridia|o__Clostridiales|f__Lachnospiraceae|g__Blautia|s__Ruminococcus_torques	0.08	0.0075	0.0191
B9:FOLSYN-PWY	k__Bacteria|p__Proteobacteria|c__Gammaproteobacteria|o__Enterobacteriales|f__Enterobacteriaceae|g__Escherichia|s__Escherichia_coli	0.08	0.0075	0.0191
C:PWY-6415	k__Bacteria|p__Firmicutes|c__Erysipelotrichia|o__Erysipelotrichales|f__Erysipelotrichaceae|g__Erysipelotrichaceae_noname|s__Erysipelotrichaceae_bacterium_6_1_45	0.08	0.0075	0.0191
B7/B8/H:PWY-6519	k__Bacteria|p__Firmicutes|c__Clostridia|o__Clostridiales|f__Lachnospiraceae|g__Dorea|s__Dorea_longicatena	-0.08	0.0075	0.0191
B6:PWY-7204	k__Bacteria|p__Actinobacteria|c__Actinobacteria|o__Bifidobacteriales|f__Bifidobacteriaceae|g__Bifidobacterium|s__Bifidobacterium_bifidum	0.08	0.0075	0.0191
B12:PWY-5509	k__Archaea|p__Euryarchaeota|c__Methanobacteria|o__Methanobacteriales|f__Methanobacteriaceae|g__Methanobrevibacter|s__Methanobrevibacter_unclassified	0.08	0.0076	0.0193
B6:PWY-7204	k__Bacteria|p__Firmicutes|c__Clostridia|o__Clostridiales|f__Lachnospiraceae|g__Lachnospiraceae_noname|s__Lachnospiraceae_bacterium_8_1_57FAA	-0.08	0.0076	0.0193
B9:PWY-3841	k__Bacteria|p__Firmicutes|c__Negativicutes|o__Selenomonadales|f__Veillonellaceae|g__Dialister|s__Dialister_invisus	0.08	0.0077	0.0195
B9:PWY-7539	k__Bacteria|p__Firmicutes|c__Negativicutes|o__Selenomonadales|f__Veillonellaceae|g__Dialister|s__Dialister_invisus	-0.08	0.0077	0.0195
B6:PWY0-845	k__Bacteria|p__Bacteroidetes|c__Bacteroidia|o__Bacteroidales|f__Prevotellaceae|g__Paraprevotella|s__Paraprevotella_clara	0.08	0.0077	0.0195
B7/B8/H:PWY-5005	k__Bacteria|p__Proteobacteria|c__Betaproteobacteria|o__Burkholderiales|f__Burkholderiales_noname|g__Burkholderiales_noname|s__Burkholderiales_bacterium_1_1_47	0.08	0.0078	0.0197
B9:PWY-6147	k__Bacteria|p__Firmicutes|c__Negativicutes|o__Selenomonadales|f__Veillonellaceae|g__Veillonella|s__Veillonella_parvula	-0.08	0.0078	0.0197
B12:COBALSYN-PWY	k__Bacteria|p__Firmicutes|c__Clostridia|o__Clostridiales|f__Clostridiaceae|g__Clostridium|s__Clostridium_leptum	-0.08	0.0079	0.02
B9:PWY-6612	k__Bacteria|p__Firmicutes|c__Bacilli|o__Lactobacillales|f__Streptococcaceae|g__Streptococcus|s__Streptococcus_mutans	0.08	0.0079	0.02
B7/B8/H:BIOTIN-BIOSYNTHESIS-PWY	k__Bacteria|p__Firmicutes|c__Clostridia|o__Clostridiales|f__Lachnospiraceae|g__Dorea|s__Dorea_longicatena	-0.08	0.008	0.0202
B5:PANTO-PWY	k__Bacteria|p__Bacteroidetes|c__Bacteroidia|o__Bacteroidales|f__Bacteroidaceae|g__Bacteroides|s__Bacteroides_stercoris	0.08	0.008	0.0202
B2:RIBOSYN2-PWY	k__Bacteria|p__Firmicutes|c__Bacilli|o__Lactobacillales|f__Streptococcaceae|g__Streptococcus|s__Streptococcus_mutans	-0.08	0.008	0.0202
B1:THISYN-PWY	k__Bacteria|p__Proteobacteria|c__Betaproteobacteria|o__Burkholderiales|f__Sutterellaceae|g__Sutterella|s__Sutterella_wadsworthensis	0.08	0.008	0.0202
B9:FOLSYN-PWY	k__Bacteria|p__Proteobacteria|c__Gammaproteobacteria|o__Pasteurellales|f__Pasteurellaceae|g__Haemophilus|s__Haemophilus_parainfluenzae	0.08	0.0081	0.0204
B2:PWY-6167	k__Bacteria|p__Firmicutes|c__Clostridia|o__Clostridiales|f__Ruminococcaceae|g__Ruminococcus|s__Ruminococcus_callidus	0.08	0.0081	0.0204
B1:THISYN-PWY	k__Bacteria|p__Firmicutes|c__Bacilli|o__Lactobacillales|f__Streptococcaceae|g__Streptococcus|s__Streptococcus_anginosus	0.08	0.0081	0.0204
B9:PWY-6612	k__Bacteria|p__Actinobacteria|c__Actinobacteria|o__Coriobacteriales|f__Coriobacteriaceae|g__Slackia|s__Slackia_piriformis	0.08	0.0082	0.0206
B9:1CMET2-PWY	k__Bacteria|p__Actinobacteria|c__Actinobacteria|o__Bifidobacteriales|f__Bifidobacteriaceae|g__Bifidobacterium|s__Bifidobacterium_catenulatum	-0.08	0.0083	0.0209
C:PWY-6415	k__Bacteria|p__Bacteroidetes|c__Bacteroidia|o__Bacteroidales|f__Porphyromonadaceae|g__Parabacteroides|s__Parabacteroides_unclassified	0.08	0.0083	0.0209
B9:PWY-6612	k__Bacteria|p__Firmicutes|c__Clostridia|o__Clostridiales|f__Ruminococcaceae|g__Ruminococcus|s__Ruminococcus_callidus	0.08	0.0083	0.0209
B9:FOLSYN-PWY	k__Bacteria|p__Firmicutes|c__Clostridia|o__Clostridiales|f__Lachnospiraceae|g__Roseburia|s__Roseburia_unclassified	-0.08	0.0084	0.0211
B7/B8/H:PWY-6519	k__Bacteria|p__Firmicutes|c__Bacilli|o__Lactobacillales|f__Streptococcaceae|g__Streptococcus|s__Streptococcus_mutans	0.08	0.0084	0.0211
B1:PWY-6892	k__Bacteria|p__Bacteroidetes|c__Bacteroidia|o__Bacteroidales|f__Bacteroidaceae|g__Bacteroides|s__Bacteroides_uniformis	0.08	0.0084	0.0211
B1:PWY-6897	k__Bacteria|p__Firmicutes|c__Clostridia|o__Clostridiales|f__Lachnospiraceae|g__Dorea|s__Dorea_longicatena	-0.08	0.0085	0.0213
B1:PWY-6895	k__Archaea|p__Euryarchaeota|c__Methanobacteria|o__Methanobacteriales|f__Methanobacteriaceae|g__Methanobrevibacter|s__Methanobrevibacter_smithii	0.08	0.0086	0.0215
B1:PWY-6895	k__Bacteria|p__Actinobacteria|c__Actinobacteria|o__Coriobacteriales|f__Coriobacteriaceae|g__Olsenella|s__Olsenella_unclassified	0.08	0.0086	0.0215
B6:PWY0-845	k__Bacteria|p__Firmicutes|c__Bacilli|o__Lactobacillales|f__Streptococcaceae|g__Streptococcus|s__Streptococcus_thermophilus	-0.08	0.0086	0.0215
B6:PWY0-845	k__Bacteria|p__Firmicutes|c__Clostridia|o__Clostridiales|f__Lachnospiraceae|g__Blautia|s__Ruminococcus_gnavus	-0.08	0.0086	0.0215
B12:PWY-5509	k__Bacteria|p__Bacteroidetes|c__Bacteroidia|o__Bacteroidales|f__Bacteroidaceae|g__Bacteroides|s__Bacteroides_finegoldii	0.08	0.0087	0.0218
B1:THISYN-PWY	k__Archaea|p__Euryarchaeota|c__Methanobacteria|o__Methanobacteriales|f__Methanobacteriaceae|g__Methanosphaera|s__Methanosphaera_stadtmanae	0.08	0.0087	0.0218
B1:PWY-6891	k__Bacteria|p__Bacteroidetes|c__Bacteroidia|o__Bacteroidales|f__Bacteroidaceae|g__Bacteroides|s__Bacteroides_caccae	0.08	0.0088	0.022
B7/B8/H:BIOTIN-BIOSYNTHESIS-PWY	k__Bacteria|p__Firmicutes|c__Bacilli|o__Lactobacillales|f__Streptococcaceae|g__Streptococcus|s__Streptococcus_mutans	0.08	0.0089	0.0221
B7/B8/H:BIOTIN-BIOSYNTHESIS-PWY	k__Bacteria|p__Firmicutes|c__Clostridia|o__Clostridiales|f__Clostridiales_noname|g__Flavonifractor|s__Flavonifractor_plautii	0.08	0.0089	0.0221
B9:PWY-2201	k__Bacteria|p__Bacteroidetes|c__Bacteroidia|o__Bacteroidales|f__Rikenellaceae|g__Alistipes|s__Alistipes_onderdonkii	-0.08	0.0089	0.0221
B9:PWY-6147	k__Bacteria|p__Firmicutes|c__Bacilli|o__Lactobacillales|f__Streptococcaceae|g__Streptococcus|s__Streptococcus_australis	-0.08	0.0089	0.0221
B1:PWY-6897	k__Bacteria|p__Firmicutes|c__Clostridia|o__Clostridiales|f__Lachnospiraceae|g__Lachnospiraceae_noname|s__Lachnospiraceae_bacterium_3_1_57FAA_CT1	0.08	0.0089	0.0221
B9:PWY-7539	k__Bacteria|p__Bacteroidetes|c__Bacteroidia|o__Bacteroidales|f__Bacteroidaceae|g__Bacteroides|s__Bacteroides_stercoris	0.08	0.0089	0.0221
B6:PYRIDOXSYN-PWY	k__Bacteria|p__Firmicutes|c__Clostridia|o__Clostridiales|f__Lachnospiraceae|g__Blautia|s__Ruminococcus_gnavus	-0.08	0.0089	0.0221
B6:PYRIDOXSYN-PWY	k__Bacteria|p__Firmicutes|c__Negativicutes|o__Selenomonadales|f__Acidaminococcaceae|g__Phascolarctobacterium|s__Phascolarctobacterium_succinatutens	-0.08	0.0089	0.0221
B7/B8/H:PWY-5005	k__Bacteria|p__Bacteroidetes|c__Bacteroidia|o__Bacteroidales|f__Bacteroidaceae|g__Bacteroides|s__Bacteroides_plebeius	-0.08	0.009	0.0224
B7/B8/H:PWY-5005	k__Bacteria|p__Bacteroidetes|c__Bacteroidia|o__Bacteroidales|f__Rikenellaceae|g__Alistipes|s__Alistipes_putredinis	0.08	0.009	0.0224
B1:PWY-6897	k__Bacteria|p__Bacteroidetes|c__Bacteroidia|o__Bacteroidales|f__Porphyromonadaceae|g__Parabacteroides|s__Parabacteroides_johnsonii	0.08	0.0091	0.0226
B1:PWY-6895	k__Bacteria|p__Proteobacteria|c__Deltaproteobacteria|o__Desulfovibrionales|f__Desulfovibrionaceae|g__Bilophila|s__Bilophila_unclassified	0.08	0.0092	0.0228
B2:RIBOSYN2-PWY	k__Bacteria|p__Actinobacteria|c__Actinobacteria|o__Actinomycetales|f__Actinomycetaceae|g__Actinomyces|s__Actinomyces_odontolyticus	-0.08	0.0092	0.0228
B1:THISYNARA-PWY	k__Bacteria|p__Bacteroidetes|c__Bacteroidia|o__Bacteroidales|f__Bacteroidaceae|g__Bacteroides|s__Bacteroides_dorei	-0.08	0.0092	0.0228
B9:PWY-6147	k__Bacteria|p__Bacteroidetes|c__Bacteroidia|o__Bacteroidales|f__Porphyromonadaceae|g__Odoribacter|s__Odoribacter_unclassified	-0.08	0.0093	0.0231
B5:PANTO-PWY	k__Bacteria|p__Bacteroidetes|c__Bacteroidia|o__Bacteroidales|f__Bacteroidaceae|g__Bacteroides|s__Bacteroides_xylanisolvens	0.08	0.0094	0.0233
B6:PWY0-845	k__Bacteria|p__Actinobacteria|c__Actinobacteria|o__Coriobacteriales|f__Coriobacteriaceae|g__Eggerthella|s__Eggerthella_lenta	0.08	0.0094	0.0233
B2:PWY-6167	k__Bacteria|p__Firmicutes|c__Clostridia|o__Clostridiales|f__Ruminococcaceae|g__Ruminococcus|s__Ruminococcus_albus	-0.08	0.0095	0.0235
C:PWY-6415	k__Bacteria|p__Firmicutes|c__Clostridia|o__Clostridiales|f__Clostridiaceae|g__Clostridium|s__Clostridium_bolteae	0.08	0.0095	0.0235
B1:PWY-6897	k__Bacteria|p__Bacteroidetes|c__Bacteroidia|o__Bacteroidales|f__Bacteroidaceae|g__Bacteroides|s__Bacteroides_plebeius	0.08	0.0095	0.0235
B1:PWY-7357	k__Bacteria|p__Firmicutes|c__Erysipelotrichia|o__Erysipelotrichales|f__Erysipelotrichaceae|g__Turicibacter|s__Turicibacter_unclassified	-0.08	0.0095	0.0235
B2:PWY-6167	k__Bacteria|p__Actinobacteria|c__Actinobacteria|o__Actinomycetales|f__Micrococcaceae|g__Rothia|s__Rothia_dentocariosa	-0.08	0.0096	0.0237
B9:PWY-6612	k__Bacteria|p__Firmicutes|c__Clostridia|o__Clostridiales|f__Clostridiaceae|g__Clostridium|s__Clostridium_sp_L2_50	-0.08	0.0096	0.0237
B7/B8/H:PWY-6519	k__Bacteria|p__Firmicutes|c__Clostridia|o__Clostridiales|f__Clostridiales_noname|g__Flavonifractor|s__Flavonifractor_plautii	0.08	0.0097	0.0239
B6:PYRIDOXSYN-PWY	k__Bacteria|p__Firmicutes|c__Erysipelotrichia|o__Erysipelotrichales|f__Erysipelotrichaceae|g__Holdemania|s__Holdemania_filiformis	0.08	0.0097	0.0239
B1:THISYN-PWY	k__Bacteria|p__Firmicutes|c__Bacilli|o__Lactobacillales|f__Streptococcaceae|g__Lactococcus|s__Lactococcus_lactis	0.08	0.0097	0.0239
B1:PWY-6892	k__Bacteria|p__Bacteroidetes|c__Bacteroidia|o__Bacteroidales|f__Porphyromonadaceae|g__Parabacteroides|s__Parabacteroides_goldsteinii	0.08	0.0098	0.0241
B9:1CMET2-PWY	k__Bacteria|p__Firmicutes|c__Negativicutes|o__Selenomonadales|f__Veillonellaceae|g__Veillonella|s__Veillonella_atypica	0.08	0.01	0.0245
B7/B8/H:BIOTIN-BIOSYNTHESIS-PWY	k__Bacteria|p__Bacteroidetes|c__Bacteroidia|o__Bacteroidales|f__Porphyromonadaceae|g__Coprobacter|s__Coprobacter_fastidiosus	0.08	0.01	0.0245
B7/B8/H:BIOTIN-BIOSYNTHESIS-PWY	k__Bacteria|p__Bacteroidetes|c__Bacteroidia|o__Bacteroidales|f__Porphyromonadaceae|g__Parabacteroides|s__Parabacteroides_johnsonii	0.08	0.01	0.0245
B9:PWY-2201	k__Bacteria|p__Firmicutes|c__Clostridia|o__Clostridiales|f__Oscillospiraceae|g__Oscillibacter|s__Oscillibacter_unclassified	-0.08	0.01	0.0245
B9:PWY-3841	k__Bacteria|p__Firmicutes|c__Bacilli|o__Lactobacillales|f__Streptococcaceae|g__Streptococcus|s__Streptococcus_vestibularis	0.08	0.01	0.0245
B9:PWY-6147	k__Bacteria|p__Bacteroidetes|c__Bacteroidia|o__Bacteroidales|f__Bacteroidaceae|g__Bacteroides|s__Bacteroides_massiliensis	0.08	0.01	0.0245
B9:PWY-6147	k__Bacteria|p__Firmicutes|c__Negativicutes|o__Selenomonadales|f__Veillonellaceae|g__Veillonella|s__Veillonella_dispar	-0.08	0.01	0.0245
B7/B8/H:PWY-6519	k__Bacteria|p__Actinobacteria|c__Actinobacteria|o__Actinomycetales|f__Actinomycetaceae|g__Actinomyces|s__Actinomyces_viscosus	0.08	0.01	0.0245
B1:PWY-6891	k__Bacteria|p__Actinobacteria|c__Actinobacteria|o__Coriobacteriales|f__Coriobacteriaceae|g__Olsenella|s__Olsenella_unclassified	0.08	0.01	0.0245
B6:PWY-7204	k__Bacteria|p__Bacteroidetes|c__Bacteroidia|o__Bacteroidales|f__Porphyromonadaceae|g__Parabacteroides|s__Parabacteroides_johnsonii	0.08	0.01	0.0245
B1:PWY-7282	k__Bacteria|p__Firmicutes|c__Bacilli|o__Lactobacillales|f__Streptococcaceae|g__Streptococcus|s__Streptococcus_thermophilus	-0.08	0.01	0.0245
B2:RIBOSYN2-PWY	k__Bacteria|p__Firmicutes|c__Clostridia|o__Clostridiales|f__Lachnospiraceae|g__Roseburia|s__Roseburia_inulinivorans	-0.08	0.01	0.0245
B2:RIBOSYN2-PWY	k__Viruses|p__Viruses_noname|c__Viruses_noname|o__Caudovirales|f__Siphoviridae|g__C2likevirus|s__C2likevirus_unclassified	0.08	0.01	0.0245
B1:THISYN-PWY	k__Bacteria|p__Firmicutes|c__Clostridia|o__Clostridiales|f__Ruminococcaceae|g__Ruminococcaceae_noname|s__Ruminococcaceae_bacterium_D16	0.08	0.01	0.0245
B9:FOLSYN-PWY	k__Bacteria|p__Bacteroidetes|c__Bacteroidia|o__Bacteroidales|f__Rikenellaceae|g__Alistipes|s__Alistipes_finegoldii	0.08	0.011	0.0266
B9:FOLSYN-PWY	k__Bacteria|p__Firmicutes|c__Clostridia|o__Clostridiales|f__Ruminococcaceae|g__Ruminococcus|s__Ruminococcus_callidus	0.08	0.011	0.0266
B5:PANTO-PWY	k__Bacteria|p__Proteobacteria|c__Gammaproteobacteria|o__Pasteurellales|f__Pasteurellaceae|g__Haemophilus|s__Haemophilus_parainfluenzae	-0.08	0.011	0.0266
B7/B8/H:PWY-5005	k__Bacteria|p__Actinobacteria|c__Actinobacteria|o__Coriobacteriales|f__Coriobacteriaceae|g__Olsenella|s__Olsenella_unclassified	-0.08	0.011	0.0266
B7/B8/H:PWY-5005	k__Bacteria|p__Bacteroidetes|c__Bacteroidia|o__Bacteroidales|f__Bacteroidaceae|g__Bacteroides|s__Bacteroides_vulgatus	0.08	0.011	0.0266
B7/B8/H:PWY-5005	k__Bacteria|p__Firmicutes|c__Erysipelotrichia|o__Erysipelotrichales|f__Erysipelotrichaceae|g__Erysipelotrichaceae_noname|s__Eubacterium_biforme	-0.08	0.011	0.0266
B9:PWY-6147	k__Bacteria|p__Bacteroidetes|c__Bacteroidia|o__Bacteroidales|f__Porphyromonadaceae|g__Barnesiella|s__Barnesiella_intestinihominis	-0.08	0.011	0.0266
B2:PWY-6167	k__Bacteria|p__Firmicutes|c__Bacilli|o__Lactobacillales|f__Streptococcaceae|g__Streptococcus|s__Streptococcus_gordonii	-0.08	0.011	0.0266
B2:PWY-6168	k__Bacteria|p__Firmicutes|c__Negativicutes|o__Selenomonadales|f__Veillonellaceae|g__Dialister|s__Dialister_invisus	0.08	0.011	0.0266
B2:PWY-6168	k__Viruses|p__Viruses_noname|c__Viruses_noname|o__Caudovirales|f__Siphoviridae|g__C2likevirus|s__C2likevirus_unclassified	0.08	0.011	0.0266
C:PWY-6415	k__Bacteria|p__Bacteroidetes|c__Bacteroidia|o__Bacteroidales|f__Bacteroidaceae|g__Bacteroides|s__Bacteroides_faecis	0.08	0.011	0.0266
C:PWY-6415	k__Bacteria|p__Bacteroidetes|c__Bacteroidia|o__Bacteroidales|f__Porphyromonadaceae|g__Parabacteroides|s__Parabacteroides_merdae	0.08	0.011	0.0266
C:PWY-6415	k__Bacteria|p__Firmicutes|c__Erysipelotrichia|o__Erysipelotrichales|f__Erysipelotrichaceae|g__Erysipelotrichaceae_noname|s__Erysipelotrichaceae_bacterium_21_3	0.08	0.011	0.0266
B7/B8/H:PWY-6519	k__Bacteria|p__Bacteroidetes|c__Bacteroidia|o__Bacteroidales|f__Porphyromonadaceae|g__Parabacteroides|s__Parabacteroides_johnsonii	0.08	0.011	0.0266
B1:PWY-6891	k__Bacteria|p__Bacteroidetes|c__Bacteroidia|o__Bacteroidales|f__Porphyromonadaceae|g__Barnesiella|s__Barnesiella_intestinihominis	0.08	0.011	0.0266
B1:PWY-6895	k__Bacteria|p__Bacteroidetes|c__Bacteroidia|o__Bacteroidales|f__Rikenellaceae|g__Alistipes|s__Alistipes_finegoldii	0.08	0.011	0.0266
B1:PWY-6895	k__Bacteria|p__Bacteroidetes|c__Bacteroidia|o__Bacteroidales|f__Rikenellaceae|g__Alistipes|s__Alistipes_shahii	0.08	0.011	0.0266
B1:PWY-6897	k__Bacteria|p__Actinobacteria|c__Actinobacteria|o__Bifidobacteriales|f__Bifidobacteriaceae|g__Bifidobacterium|s__Bifidobacterium_bifidum	0.08	0.011	0.0266
B1:PWY-6897	k__Bacteria|p__Firmicutes|c__Bacilli|o__Lactobacillales|f__Leuconostocaceae|g__Leuconostoc|s__Leuconostoc_mesenteroides	-0.08	0.011	0.0266
B6:PWY-7204	k__Bacteria|p__Firmicutes|c__Clostridia|o__Clostridiales|f__Lachnospiraceae|g__Roseburia|s__Roseburia_inulinivorans	-0.08	0.011	0.0266
B6:PYRIDOXSYN-PWY	k__Bacteria|p__Firmicutes|c__Erysipelotrichia|o__Erysipelotrichales|f__Erysipelotrichaceae|g__Erysipelotrichaceae_noname|s__Clostridium_ramosum	0.08	0.011	0.0266
B9:1CMET2-PWY	k__Bacteria|p__Actinobacteria|c__Actinobacteria|o__Coriobacteriales|f__Coriobacteriaceae|g__Adlercreutzia|s__Adlercreutzia_equolifaciens	0.07	0.012	0.0287
B9:1CMET2-PWY	k__Bacteria|p__Bacteroidetes|c__Bacteroidia|o__Bacteroidales|f__Bacteroidaceae|g__Bacteroides|s__Bacteroides_clarus	0.07	0.012	0.0287
B9:1CMET2-PWY	k__Bacteria|p__Firmicutes|c__Clostridia|o__Clostridiales|f__Ruminococcaceae|g__Subdoligranulum|s__Subdoligranulum_variabile	-0.07	0.012	0.0287
B7/B8/H:BIOTIN-BIOSYNTHESIS-PWY	k__Bacteria|p__Actinobacteria|c__Actinobacteria|o__Actinomycetales|f__Actinomycetaceae|g__Actinomyces|s__Actinomyces_viscosus	0.07	0.012	0.0287
B12:COBALSYN-PWY	k__Bacteria|p__Firmicutes|c__Erysipelotrichia|o__Erysipelotrichales|f__Erysipelotrichaceae|g__Erysipelotrichaceae_noname|s__Clostridium_innocuum	-0.07	0.012	0.0287
B9:PWY-3841	k__Bacteria|p__Firmicutes|c__Erysipelotrichia|o__Erysipelotrichales|f__Erysipelotrichaceae|g__Erysipelotrichaceae_noname|s__Clostridium_ramosum	0.07	0.012	0.0287
B2:PWY-6167	k__Bacteria|p__Bacteroidetes|c__Bacteroidia|o__Bacteroidales|f__Porphyromonadaceae|g__Barnesiella|s__Barnesiella_intestinihominis	0.07	0.012	0.0287
B7/B8/H:PWY-6519	k__Bacteria|p__Bacteroidetes|c__Bacteroidia|o__Bacteroidales|f__Porphyromonadaceae|g__Coprobacter|s__Coprobacter_fastidiosus	0.07	0.012	0.0287
B7/B8/H:PWY-6519	k__Bacteria|p__Firmicutes|c__Bacilli|o__Lactobacillales|f__Streptococcaceae|g__Lactococcus|s__Lactococcus_lactis	0.07	0.012	0.0287
B9:PWY-6612	k__Bacteria|p__Firmicutes|c__Bacilli|o__Lactobacillales|f__Streptococcaceae|g__Streptococcus|s__Streptococcus_anginosus	0.07	0.012	0.0287
B1:PWY-6891	k__Archaea|p__Euryarchaeota|c__Methanobacteria|o__Methanobacteriales|f__Methanobacteriaceae|g__Methanobrevibacter|s__Methanobrevibacter_smithii	0.07	0.012	0.0287
B1:PWY-6892	k__Bacteria|p__Bacteroidetes|c__Bacteroidia|o__Bacteroidales|f__Porphyromonadaceae|g__Parabacteroides|s__Parabacteroides_johnsonii	0.07	0.012	0.0287
B1:PWY-6895	k__Bacteria|p__Firmicutes|c__Clostridia|o__Clostridiales|f__Lachnospiraceae|g__Dorea|s__Dorea_formicigenerans	-0.07	0.012	0.0287
B1:PWY-7282	k__Bacteria|p__Firmicutes|c__Clostridia|o__Clostridiales|f__Lachnospiraceae|g__Lachnospiraceae_noname|s__Lachnospiraceae_bacterium_1_4_56FAA	-0.07	0.012	0.0287
B1:PWY-7357	k__Bacteria|p__Firmicutes|c__Clostridia|o__Clostridiales|f__Ruminococcaceae|g__Anaerotruncus|s__Anaerotruncus_colihominis	-0.07	0.012	0.0287
B9:PWY-7539	k__Bacteria|p__Actinobacteria|c__Actinobacteria|o__Actinomycetales|f__Micrococcaceae|g__Rothia|s__Rothia_unclassified	-0.07	0.012	0.0287
B6:PWY0-845	k__Bacteria|p__Firmicutes|c__Clostridia|o__Clostridiales|f__Lachnospiraceae|g__Roseburia|s__Roseburia_inulinivorans	-0.07	0.012	0.0287
B6:PWY0-845	k__Bacteria|p__Firmicutes|c__Clostridia|o__Clostridiales|f__Ruminococcaceae|g__Ruminococcus|s__Ruminococcus_albus	0.07	0.012	0.0287
B2:RIBOSYN2-PWY	k__Bacteria|p__Actinobacteria|c__Actinobacteria|o__Actinomycetales|f__Actinomycetaceae|g__Actinomyces|s__Actinomyces_viscosus	-0.07	0.012	0.0287
B2:RIBOSYN2-PWY	k__Bacteria|p__Firmicutes|c__Clostridia|o__Clostridiales|f__Lachnospiraceae|g__Roseburia|s__Roseburia_intestinalis	-0.07	0.012	0.0287
B1:THISYNARA-PWY	k__Bacteria|p__Bacteroidetes|c__Bacteroidia|o__Bacteroidales|f__Bacteroidaceae|g__Bacteroides|s__Bacteroides_finegoldii	0.07	0.012	0.0287
B1:THISYNARA-PWY	k__Bacteria|p__Firmicutes|c__Bacilli|o__Lactobacillales|f__Streptococcaceae|g__Streptococcus|s__Streptococcus_mutans	-0.07	0.012	0.0287
B1:THISYNARA-PWY	k__Bacteria|p__Firmicutes|c__Negativicutes|o__Selenomonadales|f__Acidaminococcaceae|g__Phascolarctobacterium|s__Phascolarctobacterium_succinatutens	0.07	0.012	0.0287
B9:1CMET2-PWY	k__Bacteria|p__Bacteroidetes|c__Bacteroidia|o__Bacteroidales|f__Porphyromonadaceae|g__Parabacteroides|s__Parabacteroides_merdae	0.07	0.013	0.0307
B7/B8/H:BIOTIN-BIOSYNTHESIS-PWY	k__Bacteria|p__Firmicutes|c__Bacilli|o__Lactobacillales|f__Streptococcaceae|g__Lactococcus|s__Lactococcus_lactis	0.07	0.013	0.0307
B7/B8/H:BIOTIN-BIOSYNTHESIS-PWY	k__Bacteria|p__Firmicutes|c__Clostridia|o__Clostridiales|f__Clostridiaceae|g__Clostridium|s__Clostridium_leptum	-0.07	0.013	0.0307
B12:COBALSYN-PWY	k__Bacteria|p__Actinobacteria|c__Actinobacteria|o__Coriobacteriales|f__Coriobacteriaceae|g__Collinsella|s__Collinsella_aerofaciens	-0.07	0.013	0.0307
B5:PANTO-PWY	k__Bacteria|p__Bacteroidetes|c__Bacteroidia|o__Bacteroidales|f__Bacteroidaceae|g__Bacteroides|s__Bacteroides_clarus	0.07	0.013	0.0307
B9:PWY-6147	k__Bacteria|p__Bacteroidetes|c__Bacteroidia|o__Bacteroidales|f__Bacteroidaceae|g__Bacteroides|s__Bacteroides_plebeius	0.07	0.013	0.0307
B9:PWY-6147	k__Bacteria|p__Firmicutes|c__Clostridia|o__Clostridiales|f__Lachnospiraceae|g__Blautia|s__Ruminococcus_obeum	-0.07	0.013	0.0307
B2:PWY-6167	k__Bacteria|p__Bacteroidetes|c__Bacteroidia|o__Bacteroidales|f__Porphyromonadaceae|g__Parabacteroides|s__Parabacteroides_unclassified	0.07	0.013	0.0307
B2:PWY-6168	k__Bacteria|p__Firmicutes|c__Clostridia|o__Clostridiales|f__Eubacteriaceae|g__Eubacterium|s__Eubacterium_hallii	-0.07	0.013	0.0307
C:PWY-6415	k__Bacteria|p__Bacteroidetes|c__Bacteroidia|o__Bacteroidales|f__Bacteroidaceae|g__Bacteroides|s__Bacteroides_dorei	0.07	0.013	0.0307
C:PWY-6415	k__Bacteria|p__Firmicutes|c__Clostridia|o__Clostridiales|f__Eubacteriaceae|g__Eubacterium|s__Eubacterium_eligens	0.07	0.013	0.0307
B7/B8/H:PWY-6519	k__Bacteria|p__Firmicutes|c__Clostridia|o__Clostridiales|f__Clostridiaceae|g__Clostridium|s__Clostridium_leptum	-0.07	0.013	0.0307
B1:PWY-6895	k__Bacteria|p__Bacteroidetes|c__Bacteroidia|o__Bacteroidales|f__Rikenellaceae|g__Alistipes|s__Alistipes_sp_AP11	0.07	0.013	0.0307
B1:PWY-6897	k__Bacteria|p__Firmicutes|c__Clostridia|o__Clostridiales|f__Ruminococcaceae|g__Ruminococcaceae_noname|s__Ruminococcaceae_bacterium_D16	0.07	0.013	0.0307
B1:PWY-7282	k__Bacteria|p__Firmicutes|c__Clostridia|o__Clostridiales|f__Lachnospiraceae|g__Lachnospiraceae_noname|s__Lachnospiraceae_bacterium_2_1_58FAA	-0.07	0.013	0.0307
B1:PWY-7357	k__Bacteria|p__Firmicutes|c__Clostridia|o__Clostridiales|f__Ruminococcaceae|g__Ruminococcaceae_noname|s__Ruminococcaceae_bacterium_D16	-0.07	0.013	0.0307
B1:PWY-7357	k__Bacteria|p__Firmicutes|c__Negativicutes|o__Selenomonadales|f__Acidaminococcaceae|g__Phascolarctobacterium|s__Phascolarctobacterium_succinatutens	0.07	0.013	0.0307
B6:PWY0-845	k__Bacteria|p__Firmicutes|c__Bacilli|o__Lactobacillales|f__Streptococcaceae|g__Streptococcus|s__Streptococcus_australis	-0.07	0.013	0.0307
B1:THISYN-PWY	k__Bacteria|p__Bacteroidetes|c__Bacteroidia|o__Bacteroidales|f__Rikenellaceae|g__Alistipes|s__Alistipes_sp_AP11	0.07	0.013	0.0307
B1:THISYNARA-PWY	k__Bacteria|p__Actinobacteria|c__Actinobacteria|o__Bifidobacteriales|f__Bifidobacteriaceae|g__Bifidobacterium|s__Bifidobacterium_bifidum	-0.07	0.013	0.0307
B1:THISYNARA-PWY	k__Bacteria|p__Bacteroidetes|c__Bacteroidia|o__Bacteroidales|f__Rikenellaceae|g__Alistipes|s__Alistipes_indistinctus	-0.07	0.013	0.0307
B1:THISYNARA-PWY	k__Bacteria|p__Firmicutes|c__Negativicutes|o__Selenomonadales|f__Veillonellaceae|g__Veillonella|s__Veillonella_atypica	-0.07	0.013	0.0307
B12:COBALSYN-PWY	k__Bacteria|p__Actinobacteria|c__Actinobacteria|o__Coriobacteriales|f__Coriobacteriaceae|g__Slackia|s__Slackia_piriformis	-0.07	0.014	0.0328
B12:COBALSYN-PWY	k__Bacteria|p__Firmicutes|c__Erysipelotrichia|o__Erysipelotrichales|f__Erysipelotrichaceae|g__Erysipelotrichaceae_noname|s__Eubacterium_biforme	-0.07	0.014	0.0328
B9:PWY-3841	k__Bacteria|p__Bacteroidetes|c__Bacteroidia|o__Bacteroidales|f__Porphyromonadaceae|g__Parabacteroides|s__Parabacteroides_merdae	0.07	0.014	0.0328
B7/B8/H:PWY-5005	k__Bacteria|p__Actinobacteria|c__Actinobacteria|o__Actinomycetales|f__Actinomycetaceae|g__Actinomyces|s__Actinomyces_graevenitzii	-0.07	0.014	0.0328
B7/B8/H:PWY-5005	k__Bacteria|p__Bacteroidetes|c__Bacteroidia|o__Bacteroidales|f__Rikenellaceae|g__Alistipes|s__Alistipes_indistinctus	0.07	0.014	0.0328
B2:PWY-6167	k__Bacteria|p__Firmicutes|c__Erysipelotrichia|o__Erysipelotrichales|f__Erysipelotrichaceae|g__Erysipelotrichaceae_noname|s__Erysipelotrichaceae_bacterium_21_3	0.07	0.014	0.0328
B2:PWY-6168	k__Bacteria|p__Firmicutes|c__Clostridia|o__Clostridiales|f__Ruminococcaceae|g__Ruminococcus|s__Ruminococcus_sp_5_1_39BFAA	-0.07	0.014	0.0328
C:PWY-6415	k__Bacteria|p__Firmicutes|c__Clostridia|o__Clostridiales|f__Lachnospiraceae|g__Dorea|s__Dorea_formicigenerans	-0.07	0.014	0.0328
B9:PWY-6612	k__Bacteria|p__Proteobacteria|c__Gammaproteobacteria|o__Enterobacteriales|f__Enterobacteriaceae|g__Escherichia|s__Escherichia_coli	0.07	0.014	0.0328
B1:PWY-6891	k__Bacteria|p__Firmicutes|c__Erysipelotrichia|o__Erysipelotrichales|f__Erysipelotrichaceae|g__Erysipelotrichaceae_noname|s__Erysipelotrichaceae_bacterium_6_1_45	0.07	0.014	0.0328
B1:PWY-6895	k__Bacteria|p__Bacteroidetes|c__Bacteroidia|o__Bacteroidales|f__Rikenellaceae|g__Alistipes|s__Alistipes_senegalensis	0.07	0.014	0.0328
B1:PWY-7282	k__Bacteria|p__Bacteroidetes|c__Bacteroidia|o__Bacteroidales|f__Porphyromonadaceae|g__Parabacteroides|s__Parabacteroides_johnsonii	0.07	0.014	0.0328
B1:PWY-7357	k__Bacteria|p__Actinobacteria|c__Actinobacteria|o__Coriobacteriales|f__Coriobacteriaceae|g__Collinsella|s__Collinsella_aerofaciens	0.07	0.014	0.0328
B9:PWY-7539	k__Bacteria|p__Bacteroidetes|c__Bacteroidia|o__Bacteroidales|f__Bacteroidaceae|g__Bacteroides|s__Bacteroides_clarus	0.07	0.014	0.0328
B9:PWY-7539	k__Bacteria|p__Firmicutes|c__Clostridia|o__Clostridiales|f__Lachnospiraceae|g__Butyrivibrio|s__Butyrivibrio_crossotus	0.07	0.014	0.0328
B6:PWY0-845	k__Bacteria|p__Firmicutes|c__Clostridia|o__Clostridiales|f__Ruminococcaceae|g__Ruminococcus|s__Ruminococcus_lactaris	0.07	0.014	0.0328
B1:THISYN-PWY	k__Viruses|p__Viruses_noname|c__Viruses_noname|o__Caudovirales|f__Siphoviridae|g__C2likevirus|s__C2likevirus_unclassified	0.07	0.014	0.0328
B1:THISYNARA-PWY	k__Bacteria|p__Firmicutes|c__Clostridia|o__Clostridiales|f__Eubacteriaceae|g__Eubacterium|s__Eubacterium_hallii	0.07	0.014	0.0328
B9:1CMET2-PWY	k__Bacteria|p__Bacteroidetes|c__Bacteroidia|o__Bacteroidales|f__Rikenellaceae|g__Alistipes|s__Alistipes_putredinis	0.07	0.015	0.0348
B12:COBALSYN-PWY	k__Bacteria|p__Bacteroidetes|c__Bacteroidia|o__Bacteroidales|f__Bacteroidaceae|g__Bacteroides|s__Bacteroides_plebeius	-0.07	0.015	0.0348
B9:FOLSYN-PWY	k__Bacteria|p__Firmicutes|c__Clostridia|o__Clostridiales|f__Clostridiaceae|g__Clostridium|s__Clostridium_bolteae	-0.07	0.015	0.0348
B9:FOLSYN-PWY	k__Bacteria|p__Firmicutes|c__Clostridia|o__Clostridiales|f__Lachnospiraceae|g__Roseburia|s__Roseburia_inulinivorans	0.07	0.015	0.0348
B5:PANTO-PWY	k__Bacteria|p__Actinobacteria|c__Actinobacteria|o__Actinomycetales|f__Actinomycetaceae|g__Actinomyces|s__Actinomyces_odontolyticus	-0.07	0.015	0.0348
B12:PWY-5509	k__Bacteria|p__Actinobacteria|c__Actinobacteria|o__Bifidobacteriales|f__Bifidobacteriaceae|g__Bifidobacterium|s__Bifidobacterium_catenulatum	0.07	0.015	0.0348
B9:PWY-6147	k__Bacteria|p__Bacteroidetes|c__Bacteroidia|o__Bacteroidales|f__Bacteroidaceae|g__Bacteroides|s__Bacteroides_dorei	-0.07	0.015	0.0348
B9:PWY-6147	k__Bacteria|p__Firmicutes|c__Bacilli|o__Lactobacillales|f__Streptococcaceae|g__Lactococcus|s__Lactococcus_lactis	-0.07	0.015	0.0348
B2:PWY-6167	k__Bacteria|p__Firmicutes|c__Clostridia|o__Clostridiales|f__Lachnospiraceae|g__Blautia|s__Ruminococcus_obeum	-0.07	0.015	0.0348
B2:PWY-6168	k__Bacteria|p__Actinobacteria|c__Actinobacteria|o__Actinomycetales|f__Micrococcaceae|g__Rothia|s__Rothia_unclassified	-0.07	0.015	0.0348
B1:PWY-6891	k__Bacteria|p__Firmicutes|c__Negativicutes|o__Selenomonadales|f__Veillonellaceae|g__Dialister|s__Dialister_invisus	-0.07	0.015	0.0348
B1:PWY-6892	k__Bacteria|p__Actinobacteria|c__Actinobacteria|o__Bifidobacteriales|f__Bifidobacteriaceae|g__Bifidobacterium|s__Bifidobacterium_longum	-0.07	0.015	0.0348
B1:PWY-6897	k__Bacteria|p__Bacteroidetes|c__Bacteroidia|o__Bacteroidales|f__Bacteroidaceae|g__Bacteroides|s__Bacteroides_coprophilus	0.07	0.015	0.0348
[truncated: 103 more rows]

## Sheet: S5_type_gender
Table S5. Gender differences in grouped microbial vitamin biosynthetic pathways.
Vitamin.type	Female.mean	Male.mean	Female.Male.Delta	P	FDR	Enrichment
B6	0.00266926	0.00207852	0.000590744	1.93688e-06	1.5495e-05	Female
B12	0.00394489	0.00431636	-0.000371473	3.46057e-05	0.00024224	Male
B2	0.00533175	0.00476759	0.000564158	0.000620648	0.00372389	Female
C	3.8688e-06	9.68898e-07	2.8999e-06	0.0319463	0.159731	None
B1	0.0197782	0.0196089	0.000169295	0.332161	1	None
B9	0.0165595	0.0164664	9.30346e-05	0.382661	1	None
B5	0.0092852	0.00924206	4.3143e-05	0.579913	1	None
B7/B8/H	0.000564445	0.000573903	-9.45782e-06	0.828833	1	None

## Sheet: S6_path_gender
Table S6. Gender differences in bacterial vitamin biosynthetic pathways.
Bacterial.pathway	Female.mean	Male.mean	Female.Male.Delta	P	FDR	Enrichment	Bacterial.pathway.y	full_name	cate_name	class_name	Vitamin.name	Vitamin.label
B1:PWY-7282	0.00267239	0.00219366	0.000478732	1.07469e-06	3.00914e-05	Female	PWY-7282	4-amino-2-methyl-5-diphosphomethylpyrimidine biosynthesis (yeast)	HMP-PP-Biosynthesis;Thiamine-Biosynthesis;Vitamin-Biosynthesis;Cofactors, Prosthetic Groups, Electron Carriers Biosynthesis;Biosynthesis	vitamin biosynthesis	Thiamine	B1
B6:PWY0-845	0.00146376	0.00113618	0.000327576	1.32228e-06	3.57015e-05	Female	PWY0-845	superpathway of pyridoxal 5'-phosphate biosynthesis and salvage	Vitamin-B6-Biosynthesis;Vitamin-Biosynthesis;Cofactors, Prosthetic Groups, Electron Carriers Biosynthesis;Biosynthesis	vitamin biosynthesis	Pyridoxine	B6
B6:PYRIDOXSYN-PWY	0.001095	0.000851628	0.00024337	4.41967e-06	0.000114911	Female	PYRIDOXSYN-PWY	pyridoxal 5'-phosphate biosynthesis I	Vitamin-B6-Biosynthesis;Vitamin-Biosynthesis;Cofactors, Prosthetic Groups, Electron Carriers Biosynthesis;Biosynthesis	vitamin biosynthesis	Pyridoxine	B6
B2:PWY-6168	0.00292408	0.00257399	0.000350088	1.90859e-05	0.000477146	Female	PWY-6168	flavin biosynthesis III (fungi)	Flavin-Biosynthesis;Vitamin-Biosynthesis;Cofactors, Prosthetic Groups, Electron Carriers Biosynthesis;Biosynthesis	vitamin biosynthesis	Riboflavin	B2
B12:COBALSYN-PWY	0.00394462	0.00431636	-0.000371737	3.41104e-05	0.000818651	Male	COBALSYN-PWY	adenosylcobalamin salvage from cobinamide I	B12-Salvage-From-Cobinamide;Adenosylcobalamin-Biosynthesis;Cobalamin-Biosynthesis;Vitamin-Biosynthesis;Cofactors, Prosthetic Groups, Electron Carriers Biosynthesis;Biosynthesis	vitamin biosynthesis	Cobalamin	B12
B1:PWY-7357	0.00859376	0.0089559	-0.000362136	0.00210291	0.0483669	Male	PWY-7357	thiamine formation from pyrithiamine and oxythiamine (yeast)	Thiamine-Biosynthesis;Vitamin-Biosynthesis;Cofactors, Prosthetic Groups, Electron Carriers Biosynthesis;Biosynthesis	vitamin biosynthesis	Thiamine	B1
B9:PWY-6147	0.0015374	0.00169563	-0.000158225	0.00263207	0.0579055	None	PWY-6147	6-hydroxymethyl-dihydropterin diphosphate biosynthesis I	6-HM-Dihydropterin-PP-Biosynthesis;Folate-Biosynthesis;Vitamin-Biosynthesis;Cofactors, Prosthetic Groups, Electron Carriers Biosynthesis;Biosynthesis	vitamin biosynthesis	Folate	B9
B1:THISYN-PWY	0.000594174	0.000541745	5.24288e-05	0.0102116	0.214444	None	THISYN-PWY	superpathway of thiamine diphosphate biosynthesis I	Thiamine-Biosynthesis;Vitamin-Biosynthesis;Cofactors, Prosthetic Groups, Electron Carriers Biosynthesis;Biosynthesis	vitamin biosynthesis	Thiamine	B1
C:PWY-6415	3.8688e-06	9.68898e-07	2.8999e-06	0.0319463	0.638926	None	PWY-6415	L-ascorbate biosynthesis V	Ascorbate-Biosynthesis;Vitamin-Biosynthesis;Cofactors, Prosthetic Groups, Electron Carriers Biosynthesis;Biosynthesis	vitamin biosynthesis	Ascorbic acid	C
B1:PWY-6892	0.00018976	0.000190044	-2.84198e-07	0.0505449	0.960353	None	PWY-6892	thiazole biosynthesis I (facultative anaerobic bacteria)	Thiazole-Biosynthesis;Thiamine-Biosynthesis;Vitamin-Biosynthesis;Cofactors, Prosthetic Groups, Electron Carriers Biosynthesis;Biosynthesis	vitamin biosynthesis	Thiamine	B1
B6:PWY-7204	0.000110508	9.071e-05	1.97978e-05	0.0971106	1	None	PWY-7204	pyridoxal 5'-phosphate salvage II (plants)	Vitamin-B6-Biosynthesis;Vitamin-Biosynthesis;Cofactors, Prosthetic Groups, Electron Carriers Biosynthesis;Biosynthesis	vitamin biosynthesis	Pyridoxine	B6
B2:RIBOSYN2-PWY	0.00187579	0.00173918	0.00013661	0.105181	1	None	RIBOSYN2-PWY	flavin biosynthesis I (bacteria and plants)	Flavin-Biosynthesis;Vitamin-Biosynthesis;Cofactors, Prosthetic Groups, Electron Carriers Biosynthesis;Biosynthesis	vitamin biosynthesis	Riboflavin	B2
B2:PWY-6167	0.000531885	0.000454425	7.746e-05	0.169183	1	None	PWY-6167	flavin biosynthesis II (archaea)	Flavin-Biosynthesis;Vitamin-Biosynthesis;Cofactors, Prosthetic Groups, Electron Carriers Biosynthesis;Biosynthesis	vitamin biosynthesis	Riboflavin	B2
B1:THISYNARA-PWY	0.00421401	0.00431198	-9.79691e-05	0.212925	1	None	THISYNARA-PWY	superpathway of thiamine diphosphate biosynthesis III (eukaryotes)	Thiamine-Biosynthesis;Vitamin-Biosynthesis;Cofactors, Prosthetic Groups, Electron Carriers Biosynthesis;Biosynthesis	vitamin biosynthesis	Thiamine	B1
B12:PWY-5509	2.63762e-07	0	2.63762e-07	0.231369	1	None	PWY-5509	adenosylcobalamin biosynthesis from cobyrinate a,c-diamide I	B12-Biosynthesis-From-Cobyrinate-Diamide;Adenosylcobalamin-Biosynthesis;Cobalamin-Biosynthesis;Vitamin-Biosynthesis;Cofactors, Prosthetic Groups, Electron Carriers Biosynthesis;Biosynthesis	vitamin biosynthesis	Cabalamin	B12
B1:PWY-6897	0.00324717	0.0031435	0.000103674	0.266423	1	None	PWY-6897	thiamine salvage II	Thiamin-Salvage;Thiamine-Biosynthesis;Vitamin-Biosynthesis;Cofactors, Prosthetic Groups, Electron Carriers Biosynthesis;Biosynthesis	vitamin biosynthesis	Thiamine	B1
B9:FOLSYN-PWY	0.00135766	0.00131296	4.46939e-05	0.269354	1	None	FOLSYN-PWY	superpathway of tetrahydrofolate biosynthesis and salvage	Folate-Biosynthesis;Vitamin-Biosynthesis;Cofactors, Prosthetic Groups, Electron Carriers Biosynthesis;Biosynthesis	vitamin biosynthesis	Folate	B9
B9:PWY-3841	0.0059519	0.00584826	0.000103638	0.315593	1	None	PWY-3841	folate transformations II	Folate-Transformations;Folate-Biosynthesis;Vitamin-Biosynthesis;Cofactors, Prosthetic Groups, Electron Carriers Biosynthesis;Biosynthesis	vitamin biosynthesis	Folate	B9
B9:PWY-6612	0.00107307	0.00103286	4.02097e-05	0.358141	1	None	PWY-6612	superpathway of tetrahydrofolate biosynthesis	Folate-Biosynthesis;Vitamin-Biosynthesis;Cofactors, Prosthetic Groups, Electron Carriers Biosynthesis;Biosynthesis	vitamin biosynthesis	Folate	B9
B1:PWY-6891	6.74346e-05	7.58212e-05	-8.38657e-06	0.422923	1	None	PWY-6891	thiazole biosynthesis II (aerobic bacteria)	Thiazole-Biosynthesis;Thiamine-Biosynthesis;Vitamin-Biosynthesis;Cofactors, Prosthetic Groups, Electron Carriers Biosynthesis;Biosynthesis	vitamin biosynthesis	Thiamine	B1
B1:PWY-6895	0.000199526	0.00019629	3.23626e-06	0.42821	1	None	PWY-6895	superpathway of thiamine diphosphate biosynthesis II	Thiamine-Biosynthesis;Vitamin-Biosynthesis;Cofactors, Prosthetic Groups, Electron Carriers Biosynthesis;Biosynthesis	vitamin biosynthesis	Thiamine	B1
B7/B8/H:PWY-6519	0.0001472	0.000144031	3.16888e-06	0.437974	1	None	PWY-6519	8-amino-7-oxononanoate biosynthesis I	7-Keto-8-aminopelargonate-Biosynthesis;BIOTIN-SYN;Vitamin-Biosynthesis;Cofactors, Prosthetic Groups, Electron Carriers Biosynthesis;Biosynthesis	vitamin biosynthesis	Biotin	B7
B7/B8/H:BIOTIN-BIOSYNTHESIS-PWY	0.000173438	0.000167182	6.25618e-06	0.442341	1	None	BIOTIN-BIOSYNTHESIS-PWY	biotin biosynthesis I	BIOTIN-SYN;Vitamin-Biosynthesis;Cofactors, Prosthetic Groups, Electron Carriers Biosynthesis;Biosynthesis	vitamin biosynthesis	Biotin	B7
B9:1CMET2-PWY	0.0058131	0.00574159	7.15065e-05	0.461715	1	None	1CMET2-PWY	N-10-formyl-tetrahydrofolate biosynthesis	Folate-Biosynthesis;Vitamin-Biosynthesis;Cofactors, Prosthetic Groups, Electron Carriers Biosynthesis;Biosynthesis	vitamin biosynthesis	Folate	B9
B7/B8/H:PWY-5005	0.000243807	0.00026269	-1.88829e-05	0.501695	1	None	PWY-5005	biotin biosynthesis II	BIOTIN-SYN;Vitamin-Biosynthesis;Cofactors, Prosthetic Groups, Electron Carriers Biosynthesis;Biosynthesis	vitamin biosynthesis	Biotin	B7
B5:PANTO-PWY	0.0092852	0.00924206	4.3143e-05	0.579913	1	None	PANTO-PWY	phosphopantothenate biosynthesis I	Pantothenate-Biosynthesis;Vitamin-Biosynthesis;Cofactors, Prosthetic Groups, Electron Carriers Biosynthesis;Biosynthesis	vitamin biosynthesis	Pantothenic acid	B5
B9:PWY-2201	4.17446e-07	8.42351e-07	-4.24905e-07	0.6342	1	None	PWY-2201	folate transformations I	Folate-Transformations;Folate-Biosynthesis;Vitamin-Biosynthesis;Cofactors, Prosthetic Groups, Electron Carriers Biosynthesis;Biosynthesis	vitamin biosynthesis	Folate	B9
B9:PWY-7539	0.000825906	0.000834269	-8.36306e-06	0.635888	1	None	PWY-7539	6-hydroxymethyl-dihydropterin diphosphate biosynthesis III (Chlamydia)	6-HM-Dihydropterin-PP-Biosynthesis;Folate-Biosynthesis;Vitamin-Biosynthesis;Cofactors, Prosthetic Groups, Electron Carriers Biosynthesis;Biosynthesis	vitamin biosynthesis	Folate	B9

## Sheet: S7_type_age
Table S7. Associations between age and grouped bacterial vitamin biosynthetic pathways.
Bacterial.pathway	R	P	Female.R	Female.P	Male.R	Male.P	Hetero.I2	Hetero.P	FDR	Trend
B12	-0.133752	6.14258e-06	-0.11986	0.00202258	-0.164945	0.000310531	0	0.44754	4.91406e-05	Decreasing
B9	-0.121686	3.95073e-05	-0.108011	0.00543877	-0.138701	0.00247474	0	0.606737	0.000276551	Decreasing
B5	-0.0757759	0.0106576	-0.0595482	0.126156	-0.0913512	0.0468378	0	0.596496	0.0639454	Stable
B1	-0.0483743	0.103339	-0.062708	0.107234	-0.0240321	0.601733	0	0.52104	0.516694	Stable
C	-0.0455498	0.125111	-0.0391473	0.314918	-0.0541115	0.239658	0	0.80385	0.516694	Stable
B6	0.03137	0.290994	-0.00310872	0.936417	0.08541	0.0631699	0.538049	0.141209	0.872981	Stable
B7/B8/H	-0.0289411	0.329983	-0.0499075	0.200022	0.00205681	0.964377	0	0.388891	0.872981	Stable
B2	0.0118017	0.691241	-0.0230817	0.553592	0.0640833	0.163638	0.52241	0.147893	0.872981	Stable

## Sheet: S8_path_age
Table S8. Associations between age and bacterial vitamin biosynthetic pathways.
Bacterial.pathway	R	P	Female.R	Female.P	Male.R	Male.P	Hetero.I2	Hetero.P	FDR	Trend	Bacterial.pathway.y	full_name	cate_name	class_name	Vitamin.name	Vitamin.label
B2:PWY-6167	0.153976	1.86e-07	0.127144	0.00105293	0.195357	1.84112e-05	0.251111	0.247862	5.20801e-06	Increasing	PWY-6167	flavin biosynthesis II (archaea)	Flavin-Biosynthesis;Vitamin-Biosynthesis;Cofactors, Prosthetic Groups, Electron Carriers Biosynthesis;Biosynthesis	vitamin biosynthesis	Riboflavin	B2
B9:1CMET2-PWY	-0.153176	2.15538e-07	-0.116653	0.00266696	-0.201313	1.00261e-05	0.514055	0.151424	5.81954e-06	Decreasing	1CMET2-PWY	N-10-formyl-tetrahydrofolate biosynthesis	Folate-Biosynthesis;Vitamin-Biosynthesis;Cofactors, Prosthetic Groups, Electron Carriers Biosynthesis;Biosynthesis	vitamin biosynthesis	Folate	B9
B9:PWY-3841	-0.148441	5.07971e-07	-0.127044	0.00106269	-0.176938	0.000107665	0	0.39946	1.32073e-05	Decreasing	PWY-3841	folate transformations II	Folate-Transformations;Folate-Biosynthesis;Vitamin-Biosynthesis;Cofactors, Prosthetic Groups, Electron Carriers Biosynthesis;Biosynthesis	vitamin biosynthesis	Folate	B9
B12:COBALSYN-PWY	-0.133748	6.14619e-06	-0.119871	0.00202058	-0.164945	0.000310531	0	0.447654	0.000153655	Decreasing	COBALSYN-PWY	adenosylcobalamin salvage from cobinamide I	B12-Salvage-From-Cobinamide;Adenosylcobalamin-Biosynthesis;Cobalamin-Biosynthesis;Vitamin-Biosynthesis;Cofactors, Prosthetic Groups, Electron Carriers Biosynthesis;Biosynthesis	vitamin biosynthesis	Cobalamin	B12
B1:PWY-6892	0.132699	7.2738e-06	0.0442231	0.256218	0.258449	1.13476e-08	0.925347	0.000252263	0.000174571	Increasing	PWY-6892	thiazole biosynthesis I (facultative anaerobic bacteria)	Thiazole-Biosynthesis;Thiamine-Biosynthesis;Vitamin-Biosynthesis;Cofactors, Prosthetic Groups, Electron Carriers Biosynthesis;Biosynthesis	vitamin biosynthesis	Thiamine	B1
B7/B8/H:PWY-5005	-0.118889	5.94026e-05	-0.143461	0.000215124	-0.0881391	0.0551629	0	0.354579	0.00136626	Decreasing	PWY-5005	biotin biosynthesis II	BIOTIN-SYN;Vitamin-Biosynthesis;Cofactors, Prosthetic Groups, Electron Carriers Biosynthesis;Biosynthesis	vitamin biosynthesis	Biotin	B7/B8/H
B1:THISYN-PWY	0.114892	0.000104771	0.0290107	0.456508	0.241743	9.90559e-08	0.923653	0.000295599	0.00230496	Increasing	THISYN-PWY	superpathway of thiamine diphosphate biosynthesis I	Thiamine-Biosynthesis;Vitamin-Biosynthesis;Cofactors, Prosthetic Groups, Electron Carriers Biosynthesis;Biosynthesis	vitamin biosynthesis	Thiamine	B1
B1:PWY-7357	-0.0963917	0.00114834	-0.0671609	0.0844589	-0.145313	0.00151299	0.416249	0.190589	0.0241152	Decreasing	PWY-7357	thiamine formation from pyrithiamine and oxythiamine (yeast)	Thiamine-Biosynthesis;Vitamin-Biosynthesis;Cofactors, Prosthetic Groups, Electron Carriers Biosynthesis;Biosynthesis	vitamin biosynthesis	Thiamine	B1
B9:PWY-6147	0.0867631	0.00344098	0.0651474	0.0942205	0.111845	0.0148402	0	0.435975	0.0688196	Stable	PWY-6147	6-hydroxymethyl-dihydropterin diphosphate biosynthesis I	6-HM-Dihydropterin-PP-Biosynthesis;Folate-Biosynthesis;Vitamin-Biosynthesis;Cofactors, Prosthetic Groups, Electron Carriers Biosynthesis;Biosynthesis	vitamin biosynthesis	Folate	B9
B5:PANTO-PWY	-0.0757759	0.0106576	-0.0595482	0.126156	-0.0913512	0.0468378	0	0.596496	0.202494	Stable	PANTO-PWY	phosphopantothenate biosynthesis I	Pantothenate-Biosynthesis;Vitamin-Biosynthesis;Cofactors, Prosthetic Groups, Electron Carriers Biosynthesis;Biosynthesis	vitamin biosynthesis	Pantothenic acid	B5
B1:PWY-6897	-0.0710502	0.0166634	-0.11216	0.00388576	-0.0142607	0.756809	0.622971	0.103399	0.299941	Stable	PWY-6897	thiamine salvage II	Thiamin-Salvage;Thiamine-Biosynthesis;Vitamin-Biosynthesis;Cofactors, Prosthetic Groups, Electron Carriers Biosynthesis;Biosynthesis	vitamin biosynthesis	Thiamine	B1
B1:THISYNARA-PWY	-0.0613676	0.0387219	-0.033794	0.385698	-0.104202	0.0232789	0.27264	0.240983	0.658273	Stable	THISYNARA-PWY	superpathway of thiamine diphosphate biosynthesis III (eukaryotes)	Thiamine-Biosynthesis;Vitamin-Biosynthesis;Cofactors, Prosthetic Groups, Electron Carriers Biosynthesis;Biosynthesis	vitamin biosynthesis	Thiamine	B1
C:PWY-6415	-0.0455498	0.125111	-0.0391473	0.314918	-0.0541115	0.239658	0	0.80385	1	Stable	PWY-6415	L-ascorbate biosynthesis V	Ascorbate-Biosynthesis;Vitamin-Biosynthesis;Cofactors, Prosthetic Groups, Electron Carriers Biosynthesis;Biosynthesis	vitamin biosynthesis	Ascorbic acid	C
B7/B8/H:BIOTIN-BIOSYNTHESIS-PWY	0.0448315	0.131182	0.0166734	0.668732	0.0851597	0.06395	0.228384	0.254949	1	Stable	BIOTIN-BIOSYNTHESIS-PWY	biotin biosynthesis I	BIOTIN-SYN;Vitamin-Biosynthesis;Cofactors, Prosthetic Groups, Electron Carriers Biosynthesis;Biosynthesis	vitamin biosynthesis	Biotin	B7/B8/H
B7/B8/H:PWY-6519	0.0446399	0.132839	0.0160458	0.680499	0.0856276	0.0624982	0.252531	0.247414	1	Stable	PWY-6519	8-amino-7-oxononanoate biosynthesis I	7-Keto-8-aminopelargonate-Biosynthesis;BIOTIN-SYN;Vitamin-Biosynthesis;Cofactors, Prosthetic Groups, Electron Carriers Biosynthesis;Biosynthesis	vitamin biosynthesis	Biotin	B7/B8/H
B2:PWY-6168	-0.0424445	0.153001	-0.0720258	0.0642162	0.00630614	0.891084	0.408244	0.193616	1	Stable	PWY-6168	flavin biosynthesis III (fungi)	Flavin-Biosynthesis;Vitamin-Biosynthesis;Cofactors, Prosthetic Groups, Electron Carriers Biosynthesis;Biosynthesis	vitamin biosynthesis	Riboflavin	B2
B6:PWY-7204	0.0344026	0.246831	-0.00984749	0.800496	0.0997292	0.0299358	0.699259	0.0682288	1	Stable	PWY-7204	pyridoxal 5'-phosphate salvage II (plants)	Vitamin-B6-Biosynthesis;Vitamin-Biosynthesis;Cofactors, Prosthetic Groups, Electron Carriers Biosynthesis;Biosynthesis	vitamin biosynthesis	Pyridoxine	B6
B6:PYRIDOXSYN-PWY	0.026967	0.36405	-0.00364874	0.925402	0.0762455	0.0973149	0.432194	0.184479	1	Stable	PYRIDOXSYN-PWY	pyridoxal 5'-phosphate biosynthesis I	Vitamin-B6-Biosynthesis;Vitamin-Biosynthesis;Cofactors, Prosthetic Groups, Electron Carriers Biosynthesis;Biosynthesis	vitamin biosynthesis	Pyridoxine	B6
B2:RIBOSYN2-PWY	0.0253742	0.393079	-0.0100459	0.796563	0.0795394	0.0836546	0.548625	0.136635	1	Stable	RIBOSYN2-PWY	flavin biosynthesis I (bacteria and plants)	Flavin-Biosynthesis;Vitamin-Biosynthesis;Cofactors, Prosthetic Groups, Electron Carriers Biosynthesis;Biosynthesis	vitamin biosynthesis	Riboflavin	B2
B9:PWY-7539	0.0235745	0.427513	0.00270085	0.944745	0.0531543	0.248085	0	0.402614	1	Stable	PWY-7539	6-hydroxymethyl-dihydropterin diphosphate biosynthesis III (Chlamydia)	6-HM-Dihydropterin-PP-Biosynthesis;Folate-Biosynthesis;Vitamin-Biosynthesis;Cofactors, Prosthetic Groups, Electron Carriers Biosynthesis;Biosynthesis	vitamin biosynthesis	Folate	B9
B6:PWY0-845	0.0169536	0.568289	-0.0121441	0.755311	0.0644292	0.161371	0.381025	0.20371	1	Stable	PWY0-845	superpathway of pyridoxal 5'-phosphate biosynthesis and salvage	Vitamin-B6-Biosynthesis;Vitamin-Biosynthesis;Cofactors, Prosthetic Groups, Electron Carriers Biosynthesis;Biosynthesis	vitamin biosynthesis	Pyridoxine	B6
B1:PWY-7282	0.016348	0.58219	-0.00810528	0.835233	0.0578061	0.209024	0.163938	0.274106	1	Stable	PWY-7282	4-amino-2-methyl-5-diphosphomethylpyrimidine biosynthesis (yeast)	HMP-PP-Biosynthesis;Thiamine-Biosynthesis;Vitamin-Biosynthesis;Cofactors, Prosthetic Groups, Electron Carriers Biosynthesis;Biosynthesis	vitamin biosynthesis	Thiamine	B1
B1:PWY-6891	0.0119445	0.6877	-0.0247903	0.524614	0.0651004	0.157041	0.551009	0.135598	1	Stable	PWY-6891	thiazole biosynthesis II (aerobic bacteria)	Thiazole-Biosynthesis;Thiamine-Biosynthesis;Vitamin-Biosynthesis;Cofactors, Prosthetic Groups, Electron Carriers Biosynthesis;Biosynthesis	vitamin biosynthesis	Thiamine	B1
B9:FOLSYN-PWY	-0.0117103	0.69351	-0.0359453	0.356163	0.0262174	0.569096	0.0585989	0.302703	1	Stable	FOLSYN-PWY	superpathway of tetrahydrofolate biosynthesis and salvage	Folate-Biosynthesis;Vitamin-Biosynthesis;Cofactors, Prosthetic Groups, Electron Carriers Biosynthesis;Biosynthesis	vitamin biosynthesis	Folate	B9
B1:PWY-6895	0.0115119	0.698446	-0.025971	0.505053	0.0645982	0.160273	0.557702	0.132675	1	Stable	PWY-6895	superpathway of thiamine diphosphate biosynthesis II	Thiamine-Biosynthesis;Vitamin-Biosynthesis;Cofactors, Prosthetic Groups, Electron Carriers Biosynthesis;Biosynthesis	vitamin biosynthesis	Thiamine	B1
B9:PWY-6612	-0.00415703	0.888742	-0.0329433	0.397777	0.0393304	0.392909	0.30401	0.230657	1	Stable	PWY-6612	superpathway of tetrahydrofolate biosynthesis	Folate-Biosynthesis;Vitamin-Biosynthesis;Cofactors, Prosthetic Groups, Electron Carriers Biosynthesis;Biosynthesis	vitamin biosynthesis	Folate	B9
B9:PWY-2201	-0.00240183	0.935579	-0.0203831	0.600897	0.0164533	0.720873	0	0.541552	1	Stable	PWY-2201	folate transformations I	Folate-Transformations;Folate-Biosynthesis;Vitamin-Biosynthesis;Cofactors, Prosthetic Groups, Electron Carriers Biosynthesis;Biosynthesis	vitamin biosynthesis	Folate	B9
B12:PWY-5509	0.0019463	0.947777	0.00300898	0.938453	NA	NA	NA	NA	1	Stable	PWY-5509	adenosylcobalamin biosynthesis from cobyrinate a,c-diamide I	B12-Biosynthesis-From-Cobyrinate-Diamide;Adenosylcobalamin-Biosynthesis;Cobalamin-Biosynthesis;Vitamin-Biosynthesis;Cofactors, Prosthetic Groups, Electron Carriers Biosynthesis;Biosynthesis	vitamin biosynthesis	Cabalamin	B12

## Sheet: S9_vitamin_health
Table S9. Significant associations between health-related factors and bacterial vitamin pathways (Model 1, FDR < 0.05 and Model 2, FDR < 0.05).
Bacterial.pathway	Health	Beta	SE	p	N	y_uniq_N	x_uniq_N	y_non_zero_N	x_non_zero_N	y_non_zero_rate	x_non_zero_rate	fdr.p	bonferroni.p	maaslin2.coef	maaslin2.stderr	maaslin2.pval	maaslin2.qval
B2	Propionat_umol.g	-0.363726	0.0305607	1.33236e-30	983	983	729	982	983	0.998983	1	2.61277e-27	2.61277e-27	-0.266369	0.0282006	2.51221e-20	7.50312e-18
B12	Butyrat_umol.g	0.340843	0.0304944	2.20976e-27	983	983	754	983	983	1	1	1.41678e-24	4.33334e-24	0.191259	0.0168363	3.52143e-28	3.21238e-25
B12:COBALSYN-PWY	Butyrat_umol.g	0.340827	0.0304942	2.21918e-27	983	983	754	983	983	1	1	1.41678e-24	4.35182e-24	0.191243	0.0168375	3.58524e-28	3.21238e-25
B2	Butyrat_umol.g	-0.342014	0.030673	2.88991e-27	983	983	754	982	983	0.998983	1	1.41678e-24	5.66712e-24	-0.23543	0.028388	3.61375e-16	3.59769e-14
B2	Acetat_umol.g	-0.335598	0.0306387	2.03274e-26	983	983	885	982	983	0.998983	1	7.9724e-24	3.9862e-23	-0.246549	0.0282059	9.89297e-18	1.47735e-15
B6	Acetat_umol.g	-0.318414	0.0304478	2.44742e-24	983	952	885	951	983	0.967447	1	7.999e-22	4.7994e-21	-0.574554	0.0669822	3.74399e-17	5.16095e-15
B2:PWY-6167	Butyrat_umol.g	-0.261409	0.0254231	1.27935e-23	983	432	754	431	983	0.438454	1	3.58401e-21	2.50881e-20	-0.612843	0.0854636	1.4685e-12	9.7465e-11
B6:PYRIDOXSYN-PWY	Acetat_umol.g	-0.31228	0.0305338	2.13826e-23	983	952	885	951	983	0.967447	1	5.24141e-21	4.19313e-20	-0.543032	0.0616609	5.7592e-18	1.03205e-15
B6:PWY0-845	Acetat_umol.g	-0.307721	0.0304411	6.43194e-23	983	943	885	942	983	0.958291	1	1.40145e-20	1.2613e-19	-0.520814	0.0610812	5.6542e-17	7.23738e-15
B2:PWY-6167	Propionat_umol.g	-0.257038	0.0255847	1.14112e-22	983	432	729	431	983	0.438454	1	2.23775e-20	2.23775e-19	-0.641777	0.0855206	1.38467e-13	1.07884e-11
B6	Propionat_umol.g	-0.30724	0.0308089	2.25113e-22	983	952	729	951	983	0.967447	1	4.01315e-20	4.41446e-19	-0.602766	0.0671522	1.40512e-18	3.14747e-16
B2:RIBOSYN2-PWY	Propionat_umol.g	-0.304037	0.03075	4.88531e-22	983	916	729	915	983	0.930824	1	7.98341e-20	9.58009e-19	-0.482732	0.0633896	6.18492e-14	5.2778e-12
B6:PYRIDOXSYN-PWY	Propionat_umol.g	-0.303417	0.0308688	8.27404e-22	983	952	729	951	983	0.967447	1	1.24811e-19	1.62254e-18	-0.559884	0.0618978	7.84663e-19	2.00874e-16
B6:PWY0-845	Propionat_umol.g	-0.299322	0.0307692	2.05784e-21	983	943	729	942	983	0.958291	1	2.88245e-19	4.03543e-18	-0.538772	0.0613075	6.721e-18	1.09491e-15
B2:RIBOSYN2-PWY	Butyrat_umol.g	-0.285744	0.0307903	1.05528e-19	983	916	754	915	983	0.930824	1	1.3796e-17	2.0694e-16	-0.405586	0.0637375	3.02669e-10	1.50662e-08
B2:RIBOSYN2-PWY	Acetat_umol.g	-0.277903	0.0307603	8.59855e-19	983	916	885	915	983	0.930824	1	1.05386e-16	1.68617e-15	-0.438469	0.0633279	7.94905e-12	4.59507e-10
B6	Butyrat_umol.g	-0.276978	0.0309623	1.81388e-18	983	952	754	951	983	0.967447	1	2.08501e-16	3.55701e-15	-0.479031	0.0679455	3.37057e-12	2.01335e-10
B12:COBALSYN-PWY	Acetat_umol.g	0.27744	0.0310396	1.92965e-18	983	983	885	983	983	1	1	2.08501e-16	3.78405e-15	0.186385	0.0168398	6.54601e-27	3.06976e-24
B12	Acetat_umol.g	0.277286	0.0310414	2.02015e-18	983	983	885	983	983	1	1	2.08501e-16	3.96152e-15	0.186306	0.0168397	6.85214e-27	3.06976e-24
B6:PYRIDOXSYN-PWY	Butyrat_umol.g	-0.274503	0.0310058	3.91672e-18	983	952	754	951	983	0.967447	1	3.84034e-16	7.68068e-15	-0.457219	0.0625529	5.56997e-13	3.839e-11
B1:PWY-7282	Acetat_umol.g	-0.271906	0.0308618	5.58442e-18	983	949	885	948	983	0.964395	1	5.21479e-16	1.09511e-14	-0.374646	0.0530507	3.10866e-12	1.92094e-10
B1:PWY-7357	Butyrat_umol.g	0.275191	0.0312667	6.018e-18	983	983	754	983	983	1	1	5.36423e-16	1.18013e-14	0.105079	0.0117884	2.36841e-18	4.71577e-16
B6:PWY0-845	Butyrat_umol.g	-0.268116	0.0309242	1.76842e-17	983	943	754	942	983	0.958291	1	1.50777e-15	3.46788e-14	-0.440021	0.0619095	2.27508e-12	1.45605e-10
B2:PWY-6167	Acetat_umol.g	-0.21861	0.0257469	7.54053e-17	983	432	885	431	983	0.438454	1	6.16124e-15	1.4787e-13	-0.559056	0.0855883	1.04193e-10	5.33466e-09
B1:PWY-7282	Propionat_umol.g	-0.262637	0.0311841	1.30431e-16	983	949	729	948	983	0.964395	1	1.0231e-14	2.55775e-13	-0.402632	0.0531689	8.43878e-14	6.87377e-12
B2:PWY-6168	Propionat_umol.g	-0.251012	0.0316172	5.558e-15	983	983	729	982	983	0.998983	1	4.19202e-13	1.08992e-11	-0.192843	0.0250192	3.13485e-14	2.80883e-12
B2:PWY-6168	Acetat_umol.g	-0.238213	0.031477	8.74169e-14	983	983	885	982	983	0.998983	1	6.34905e-12	1.71424e-10	-0.168499	0.0250446	2.92293e-11	1.58724e-09
B12:COBALSYN-PWY	Propionat_umol.g	0.234964	0.031636	2.41228e-13	983	983	729	983	983	1	1	1.66764e-11	4.73049e-10	0.144168	0.0173662	3.38318e-16	3.59769e-14
B12	Propionat_umol.g	0.234874	0.0316371	2.46616e-13	983	983	729	983	983	1	1	1.66764e-11	4.83615e-10	0.144115	0.0173657	3.45888e-16	3.59769e-14
B1:PWY-7357	Acetat_umol.g	0.232708	0.031514	3.27456e-13	983	983	885	983	983	1	1	2.14047e-11	6.4214e-10	0.116341	0.0116438	1.88753e-22	6.76489e-20
B1:PWY-7282	Butyrat_umol.g	-0.225653	0.0313423	1.20158e-12	983	949	754	948	983	0.964395	1	7.60097e-11	2.3563e-09	-0.323489	0.0535492	2.17392e-09	9.9889e-08
B2:PWY-6168	Butyrat_umol.g	-0.215257	0.0317482	2.07292e-11	983	983	754	982	983	0.998983	1	1.27031e-09	4.06499e-08	-0.150638	0.0252339	3.3215e-09	1.48803e-07
B1:PWY-7357	Propionat_umol.g	0.213178	0.0318947	3.90294e-11	983	983	729	983	983	1	1	2.31929e-09	7.65367e-08	0.0997691	0.0118741	1.52744e-16	1.82479e-14
B6:PWY-7204	Acetat_umol.g	-0.16735	0.0256678	1.12547e-10	983	372	885	371	983	0.377416	1	6.49131e-09	2.20704e-07	-0.536626	0.0849464	4.03553e-10	1.95451e-08
B2	Bristol_av.stool.type	-0.174676	0.0299196	6.96171e-09	1091	1090	289	1089	1089	0.998167	0.998167	3.90054e-07	1.36519e-05	-0.146476	0.0278863	1.80332e-07	6.33637e-06
B9:1CMET2-PWY	Valerat_umol.g	-0.179337	0.0313892	1.46947e-08	983	983	319	983	983	1	1	7.88416e-07	2.88164e-05	-0.0323798	0.0101961	0.00154145	0.0179369
B1:THISYN-PWY	Propionat_umol.g	-0.172282	0.0301658	1.48758e-08	983	758	729	757	983	0.770092	1	7.88416e-07	2.91714e-05	-0.397759	0.0863264	4.6108e-06	0.000119747
B1:THISYN-PWY	Acetat_umol.g	-0.169173	0.0299598	2.14276e-08	983	758	885	757	983	0.770092	1	1.10578e-06	4.20195e-05	-0.318218	0.0861506	0.000233203	0.00357179
B1:THISYNARA-PWY	Butyrat_umol.g	0.178752	0.0322793	3.93777e-08	983	983	754	983	983	1	1	1.97999e-06	7.72197e-05	0.112452	0.0165846	2.06761e-11	1.15786e-09
B2:PWY-6167	HOMA_IR	-0.152303	0.0277647	5.41926e-08	867	389	660	388	867	0.44752	1	2.65679e-06	0.000106272	-0.465145	0.0916728	4.77186e-07	1.55476e-05
B6:PWY-7204	Propionat_umol.g	-0.142356	0.0260141	5.64419e-08	983	372	729	371	983	0.377416	1	2.69958e-06	0.000110683	-0.413401	0.0861614	1.85217e-06	5.35336e-05
B9:PWY-3841	Valerat_umol.g	-0.17134	0.0314139	6.22831e-08	983	983	319	983	983	1	1	2.90803e-06	0.000122137	-0.0397249	0.0127538	0.00189458	0.0209919
B2:PWY-6167	Bristol_av.stool.type	-0.133387	0.0245002	6.42567e-08	1091	468	289	467	1089	0.428048	0.998167	2.93041e-06	0.000126007	-0.379149	0.0813272	3.51964e-06	9.27529e-05
B1:PWY-6897	Butyrat_umol.g	-0.174991	0.0322818	7.47558e-08	983	978	754	977	983	0.993896	1	3.33173e-06	0.000146596	-0.228951	0.042226	7.42326e-08	2.77135e-06
B2:PWY-6167	Biochem_Insulin	-0.148431	0.0274445	8.2254e-08	872	390	217	389	872	0.446101	1	3.58444e-06	0.0001613	-0.46773	0.0907211	3.13097e-07	1.03902e-05
B6:PWY-7204	Butyrat_umol.g	-0.137075	0.0259329	1.54347e-07	983	372	754	371	983	0.377416	1	6.57988e-06	0.000302674	-0.387703	0.0860163	7.35827e-06	0.000178189
B1:PWY-6897	Acetat_umol.g	-0.169407	0.0322095	1.77393e-07	983	978	885	977	983	0.993896	1	7.40144e-06	0.000347868	-0.222865	0.0421374	1.51717e-07	5.43755e-06
B1:PWY-6895	Acetat_umol.g	-0.128646	0.0246886	2.29356e-07	983	301	885	300	983	0.305188	1	9.37014e-06	0.000449767	-0.351895	0.0677128	2.46623e-07	8.499e-06
B9	Valerat_umol.g	-0.164237	0.0315736	2.40452e-07	983	983	319	983	983	1	1	9.623e-06	0.000471527	-0.0095301	0.00771062	0.216766	0.570745
B2	Biochem_Insulin	-0.172901	0.033355	2.70809e-07	872	871	217	870	872	0.997706	1	1.06211e-05	0.000531057	-0.19237	0.0315828	1.68458e-09	7.94412e-08
B2	Valerat_umol.g	-0.162031	0.0314642	3.15357e-07	983	983	319	982	983	0.998983	1	1.21258e-05	0.000618415	-0.107449	0.0285987	0.000182016	0.00285884
B2	HOMA_IR	-0.173383	0.0337392	3.4188e-07	867	866	660	865	867	0.997693	1	1.28406e-05	0.000670427	-0.210298	0.0317973	6.56604e-11	3.46069e-09
B1:THISYNARA-PWY	Acetat_umol.g	0.165477	0.0322489	3.47042e-07	983	983	885	983	983	1	1	1.28406e-05	0.00068055	0.128575	0.0164155	1.23987e-14	1.16939e-12
B6:PWY0-845	Bristol_av.stool.type	-0.149959	0.0294656	4.23262e-07	1091	1045	289	1044	1089	0.95692	0.998167	1.53707e-05	0.000830017	-0.264765	0.0595456	9.62742e-06	0.000230031
B6	Bristol_av.stool.type	-0.148216	0.0295539	6.18666e-07	1091	1053	289	1052	1089	0.964253	0.998167	2.20582e-05	0.0012132	-0.265729	0.0661566	6.30869e-05	0.00116548
B1:PWY-6891	Acetat_umol.g	-0.12395	0.024753	6.53833e-07	983	302	885	301	983	0.306205	1	2.28958e-05	0.00128217	-0.36649	0.0738665	8.24407e-07	2.46223e-05
B1:PWY-7357	antrop_BMI	0.147396	0.0302306	1.23887e-06	1135	1135	993	1135	1135	1	1	4.26214e-05	0.00242942	0.0627684	0.0116242	8.12723e-08	2.97224e-06
B2:PWY-6167	Bristol_av.stool.freq	-0.120661	0.0248893	1.43051e-06	1083	466	48	465	1083	0.429363	1	4.83661e-05	0.00280523	-0.315943	0.0817815	0.000118549	0.00196704
B2:RIBOSYN2-PWY	Bristol_av.stool.type	-0.141693	0.0295797	1.89687e-06	1091	1016	289	1015	1089	0.930339	0.998167	6.30467e-05	0.00371976	-0.234774	0.0606507	0.000114882	0.00192401
B6:PYRIDOXSYN-PWY	Bristol_av.stool.type	-0.139509	0.0296126	2.78236e-06	1091	1053	289	1052	1089	0.964253	0.998167	9.09369e-05	0.00545621	-0.247601	0.0608771	5.101e-05	0.000972446
B1:THISYN-PWY	Butyrat_umol.g	-0.142243	0.0301978	2.82955e-06	983	758	754	757	983	0.770092	1	9.09632e-05	0.00554875	-0.285968	0.0865114	0.000982321	0.0126703
B2:RIBOSYN2-PWY	HOMA_IR	-0.155559	0.0332889	3.4423e-06	867	812	660	811	867	0.935409	1	0.000107579	0.00675035	-0.340353	0.0659095	3.00336e-07	1.01548e-05
B12:COBALSYN-PWY	Bristol_av.stool.type	0.13887	0.0297631	3.45615e-06	1091	1091	289	1090	1089	0.999083	0.998167	0.000107579	0.00677751	0.097725	0.0176116	3.60993e-08	1.47023e-06
B12	Bristol_av.stool.type	0.138657	0.0297642	3.57882e-06	1091	1091	289	1090	1089	0.999083	0.998167	0.000108929	0.00701806	0.0975658	0.0176117	3.79678e-08	1.51196e-06
B2	antrop_BMI	-0.141735	0.0304519	3.63384e-06	1135	1134	993	1133	1135	0.998238	1	0.000108929	0.00712596	-0.137299	0.0278579	9.51901e-07	2.7964e-05
B1:PWY-6892	Acetat_umol.g	-0.140157	0.0301016	3.66616e-06	983	759	885	758	983	0.771109	1	0.000108929	0.00718933	-0.262968	0.08032	0.00109749	0.0136577
B2:RIBOSYN2-PWY	Valerat_umol.g	-0.143694	0.0311133	4.38229e-06	983	916	319	915	983	0.930824	1	0.000128264	0.00859368	-0.234192	0.0633522	0.000230567	0.00356187
B1:PWY-6892	Propionat_umol.g	-0.139788	0.0303262	4.57015e-06	983	759	729	758	983	0.771109	1	0.000131795	0.00896206	-0.321514	0.0805794	7.09934e-05	0.0012722
B2:RIBOSYN2-PWY	Biochem_Insulin	-0.150866	0.0329386	5.324e-06	872	817	217	816	872	0.93578	1	0.00015131	0.0104404	-0.307945	0.0654048	2.90685e-06	7.89534e-05
B9:PWY-3841	Caproat_umol.g	-0.144688	0.0317051	5.66836e-06	983	983	214	983	983	1	1	0.000158795	0.0111156	-0.0379343	0.0126843	0.00285362	0.0294102
B2	Biochem_TG	-0.137436	0.0305986	7.79735e-06	1130	1129	240	1128	1130	0.99823	1	0.00021536	0.0152906	-0.103296	0.0280848	0.000246187	0.00370728
B2:RIBOSYN2-PWY	antrop_BMI	-0.133736	0.0299843	9.00449e-06	1135	1056	993	1055	1135	0.929515	1	0.000245247	0.0176578	-0.275524	0.060631	6.10428e-06	0.000151929
B6	Bristol_av.stool.freq	-0.133696	0.0300285	9.37824e-06	1083	1046	48	1045	1083	0.964912	1	0.000251928	0.0183907	-0.307922	0.0658595	3.30429e-06	8.83774e-05
B6:PWY0-845	Bristol_av.stool.freq	-0.13203	0.0299534	1.14827e-05	1083	1038	48	1037	1083	0.957525	1	0.000304293	0.0225176	-0.27949	0.0594391	2.90788e-06	7.89534e-05
B9	Caproat_umol.g	-0.140185	0.0318468	1.19131e-05	983	983	214	983	983	1	1	0.000311488	0.0233616	-0.0190443	0.00764747	0.0129293	0.0994388
B6:PWY-7204	Bristol_av.stool.type	-0.10726	0.0244308	1.24203e-05	1091	432	289	431	1089	0.39505	0.998167	0.000320478	0.0243563	-0.365424	0.082286	9.87292e-06	0.000232793
B9:1CMET2-PWY	Caproat_umol.g	-0.138779	0.031753	1.37143e-05	983	983	214	983	983	1	1	0.00034927	0.0268938	-0.0279777	0.0101494	0.00594955	0.0530428
B2:PWY-6168	Valerat_umol.g	-0.137094	0.0315085	1.49722e-05	983	983	319	982	983	0.998983	1	0.000376417	0.0293605	-0.0768801	0.0250755	0.00222935	0.0237797
B12	antrop_BMI	0.130631	0.0300895	1.54247e-05	1135	1135	993	1134	1135	0.999119	1	0.000379653	0.0302478	0.0804597	0.0175415	5.00254e-06	0.000126894
B12:COBALSYN-PWY	antrop_BMI	0.130603	0.0300893	1.54881e-05	1135	1135	993	1134	1135	0.999119	1	0.000379653	0.0303722	0.0804444	0.0175423	5.02761e-06	0.000126894
B1:PWY-7282	Bristol_av.stool.type	-0.128417	0.0296034	1.57217e-05	1091	1051	289	1050	1089	0.96242	0.998167	0.00038062	0.0308302	-0.180958	0.0512993	0.000437042	0.00588857
B6:PYRIDOXSYN-PWY	antrop_BMI	-0.129662	0.0300665	1.75506e-05	1135	1096	993	1095	1135	0.964758	1	0.000419716	0.0344167	-0.25876	0.0604123	1.9983e-05	0.000421289
B12:COBALSYN-PWY	Bristol_av.stool.freq	0.129936	0.0302394	1.88836e-05	1083	1083	48	1082	1083	0.999077	1	0.000441248	0.0370307	0.0469758	0.0178247	0.00852343	0.0723209
B12	Bristol_av.stool.freq	0.129931	0.0302397	1.8901e-05	1083	1083	48	1082	1083	0.999077	1	0.000441248	0.0370649	0.047	0.0178239	0.0084868	0.0723209
B9:PWY-7539	Butyrat_umol.g	-0.139049	0.0324641	2.02424e-05	983	974	754	973	983	0.989827	1	0.000467004	0.0396953	-0.0757257	0.039779	0.0572474	0.279868
B6	antrop_BMI	-0.127378	0.0300559	2.43856e-05	1135	1096	993	1095	1135	0.964758	1	0.000556049	0.0478203	-0.271198	0.0656769	3.90667e-05	0.000760951
B6:PYRIDOXSYN-PWY	Bristol_av.stool.freq	-0.127319	0.0300739	2.49626e-05	1083	1046	48	1045	1083	0.964912	1	0.000562662	0.0489516	-0.285598	0.0606438	2.80768e-06	7.86149e-05
B2:PWY-6167	hs.CRP	-0.106387	0.0253737	2.98787e-05	1053	459	113	458	1053	0.434948	1	0.000665819	0.0585921	-0.224434	0.0828916	0.00688819	0.0602431
B1:PWY-6897	Biochem_TG	-0.127486	0.0306536	3.44056e-05	1130	1124	240	1123	1130	0.993805	1	0.000758083	0.0674694	-0.171823	0.0397963	1.71642e-05	0.000375101
B1:PWY-7282	Bristol_av.stool.freq	-0.124135	0.0299964	3.77089e-05	1083	1043	48	1042	1083	0.962142	1	0.000821634	0.0739471	-0.226431	0.0511435	1.05081e-05	0.000244552
B6:PWY0-845	antrop_BMI	-0.123173	0.0299737	4.25352e-05	1135	1087	993	1086	1135	0.956828	1	0.00091661	0.0834115	-0.234976	0.0595209	8.37475e-05	0.00145704
C:PWY-6415	Bristol_av.stool.type	-0.0557435	0.0136074	4.50453e-05	1091	49	289	48	1089	0.0439963	0.998167	0.00093807	0.0883339	NA	NA	NA	NA
C	Bristol_av.stool.type	-0.0557435	0.0136074	4.50453e-05	1091	49	289	48	1089	0.0439963	0.998167	0.00093807	0.0883339	NA	NA	NA	NA
B9:PWY-6147	Butyrat_umol.g	-0.132139	0.0322706	4.57592e-05	983	976	754	975	983	0.991862	1	0.00093807	0.0897338	-0.0889868	0.047529	0.0614681	0.284136
B5:PANTO-PWY	Bristol_av.stool.freq	0.124913	0.0305249	4.59228e-05	1083	1083	48	1083	1083	1	1	0.00093807	0.0900547	0.0362753	0.00940363	0.000121295	0.00197601
B5	Bristol_av.stool.freq	0.124913	0.0305249	4.59228e-05	1083	1083	48	1083	1083	1	1	0.00093807	0.0900547	0.0362753	0.00940363	0.000121295	0.00197601
B9:FOLSYN-PWY	Biochem_LDL	-0.127167	0.0311964	4.89655e-05	1130	1106	59	1105	1130	0.977876	1	0.000989911	0.0960214	-0.181089	0.0447282	5.50373e-05	0.00102736
B2:PWY-6167	Adiponectin	0.111382	0.0275765	5.75638e-05	1060	460	103	459	1060	0.433019	1	0.00115186	0.112883	0.357224	0.0891296	6.55577e-05	0.00118716
B1:PWY-7357	Leptin	0.154134	0.038594	6.95452e-05	1060	1060	76	1060	1060	1	1	0.00136566	0.136378	0.0542867	0.0135452	6.55853e-05	0.00118716
B2:PWY-6168	Biochem_TG	-0.121962	0.0305484	6.96408e-05	1130	1129	240	1128	1130	0.99823	1	0.00136566	0.136566	-0.0774855	0.0244463	0.00156752	0.0180396
B1:PWY-6897	Propionat_umol.g	-0.129662	0.0326359	7.61817e-05	983	978	729	977	983	0.993896	1	0.0014788	0.149392	-0.214911	0.0424334	4.8876e-07	1.56403e-05
B12:COBALSYN-PWY	hs.CRP	0.121853	0.0306991	7.69974e-05	1053	1053	113	1052	1053	0.99905	1	0.0014788	0.150992	0.045963	0.0178636	0.0102185	0.084363
B12	hs.CRP	0.121791	0.0306997	7.76726e-05	1053	1053	113	1052	1053	0.99905	1	0.0014788	0.152316	0.045925	0.0178629	0.0102783	0.084363
B6:PYRIDOXSYN-PWY	Biochem_TG	-0.119406	0.0302323	8.31399e-05	1130	1091	240	1090	1130	0.964602	1	0.00156767	0.163037	-0.150743	0.0609722	0.0135706	0.102443
B2:PWY-6167	antrop_height	0.134132	0.0339953	8.45024e-05	1135	488	189	487	1135	0.429075	1	0.00157818	0.165709	0.421443	0.114534	0.000244571	0.00370728
B9:PWY-7539	Acetat_umol.g	-0.127776	0.0324094	8.63523e-05	983	974	885	973	983	0.989827	1	0.00159752	0.169337	-0.0664295	0.039684	0.0944575	0.373246
B2:PWY-6167	Leptin	-0.12481	0.0318271	9.36758e-05	1060	460	76	459	1060	0.433019	1	0.00171681	0.183698	-0.312753	0.0946394	0.000982793	0.0126703
B1:PWY-6897	Bristol_av.stool.type	-0.118141	0.030167	9.55559e-05	1091	1085	289	1084	1089	0.993584	0.998167	0.00173505	0.187385	-0.166318	0.0399233	3.34647e-05	0.000658997
B9:PWY-6612	Biochem_LDL	-0.122075	0.0312174	9.76233e-05	1130	1106	59	1105	1130	0.977876	1	0.00175632	0.191439	-0.191613	0.047281	5.41183e-05	0.00102084
B2:PWY-6167	antrop_BMI	-0.0970979	0.0249791	0.000107322	1135	488	993	487	1135	0.429075	1	0.00191326	0.210459	-0.323753	0.0813106	7.27979e-05	0.00129162
C:PWY-6415	Acetat_umol.g	-0.055104	0.014264	0.000119291	983	41	885	40	983	0.0406918	1	0.00208865	0.233929	NA	NA	NA	NA
C	Acetat_umol.g	-0.055104	0.014264	0.000119291	983	41	885	40	983	0.0406918	1	0.00208865	0.233929	NA	NA	NA	NA
B1:PWY-6895	Butyrat_umol.g	-0.0961304	0.0249175	0.000121825	983	301	754	300	983	0.305188	1	0.00211416	0.2389	-0.230434	0.0684384	0.000789413	0.0104017
B2:PWY-6168	Bristol_av.stool.type	-0.11582	0.030059	0.000123468	1091	1090	289	1089	1089	0.998167	0.998167	0.00212386	0.24212	-0.0935213	0.02449	0.000141706	0.00228772
B1:PWY-6895	Propionat_umol.g	-0.0963445	0.0250211	0.000125519	983	301	729	300	983	0.305188	1	0.00214038	0.246144	-0.233835	0.0686372	0.000683971	0.00914683
B6:PWY0-845	Biochem_TG	-0.11484	0.0301311	0.000145685	1130	1082	240	1081	1130	0.956637	1	0.00246283	0.285688	-0.130615	0.0600342	0.0297865	0.173303
B1:THISYNARA-PWY	Propionat_umol.g	0.124414	0.0326753	0.000149058	983	983	729	983	983	1	1	0.00249832	0.292303	0.094678	0.0167501	2.07472e-08	8.64626e-07
B1:PWY-7282	antrop_BMI	-0.11431	0.0300629	0.000150974	1135	1093	993	1092	1135	0.962115	1	0.00250898	0.296059	-0.183277	0.0512648	0.000364863	0.00518916
B6	Valerat_umol.g	-0.118736	0.0313063	0.000158133	983	952	319	951	983	0.967447	1	0.00260178	0.310098	-0.18881	0.068044	0.00562827	0.0509386
B6	Biochem_TG	-0.114542	0.0302295	0.000159212	1130	1091	240	1090	1130	0.964602	1	0.00260178	0.312214	-0.151192	0.0662799	0.0227277	0.148102
B6:PYRIDOXSYN-PWY	Valerat_umol.g	-0.117631	0.0313304	0.000183908	983	952	319	951	983	0.967447	1	0.00297657	0.360644	-0.17385	0.0627575	0.00570855	0.0514056
B1:PWY-6891	Propionat_umol.g	-0.094081	0.0250698	0.000185182	983	302	729	301	983	0.306205	1	0.00297657	0.363142	-0.246748	0.0748133	0.00100818	0.0129048
B6:PWY0-845	Valerat_umol.g	-0.116951	0.0312013	0.000188469	983	943	319	942	983	0.958291	1	0.00300478	0.369587	-0.181238	0.061997	0.00354279	0.0350756
B1:PWY-6891	Butyrat_umol.g	-0.0932475	0.0249684	0.000198852	983	302	754	301	983	0.306205	1	0.00314475	0.389949	-0.242413	0.0745985	0.00119515	0.014471
B1:PWY-7357	HOMA_IR	0.125605	0.033841	0.000219134	867	867	660	867	867	1	1	0.00343778	0.429722	0.0581099	0.0131896	1.18687e-05	0.000269223
B1:PWY-6897	antrop_BMI	-0.113134	0.0305751	0.000225805	1135	1129	993	1128	1135	0.993833	1	0.00351431	0.442803	-0.166446	0.0396492	2.90435e-05	0.000591432
B1:PWY-7357	Biochem_Insulin	0.123845	0.0334684	0.000228858	872	872	217	872	872	1	1	0.00353378	0.44879	0.0545648	0.0130769	3.31412e-05	0.000658997
B1:PWY-7357	Bristol_av.stool.type	0.110593	0.0300741	0.000247209	1091	1091	289	1091	1089	1	0.998167	0.00378732	0.484776	0.0587875	0.0116972	5.85915e-07	1.84204e-05
B2	Leptin	-0.142191	0.0389239	0.000271871	1060	1059	76	1058	1060	0.998113	1	0.00413286	0.533139	-0.105839	0.0325047	0.00116544	0.0142073
B9:PWY-6147	Biochem_Insulin	-0.122024	0.0334815	0.000283812	872	865	217	864	872	0.990826	1	0.00428119	0.556555	-0.193726	0.0488734	7.98229e-05	0.00140238
B5:PANTO-PWY	Propionat_umol.g	0.118276	0.0326878	0.000311647	983	983	729	983	983	1	1	0.00461391	0.611141	0.0719672	0.00965483	1.98923e-13	1.42588e-11
B5	Propionat_umol.g	0.118276	0.0326878	0.000311647	983	983	729	983	983	1	1	0.00461391	0.611141	0.0719672	0.00965483	1.98923e-13	1.42588e-11
B5:PANTO-PWY	Butyrat_umol.g	0.117692	0.0325537	0.00031528	983	983	754	983	983	1	1	0.00461391	0.618264	0.0579229	0.00972022	3.53695e-09	1.5091e-07
B5	Butyrat_umol.g	0.117692	0.0325537	0.00031528	983	983	754	983	983	1	1	0.00461391	0.618264	0.0579229	0.00972022	3.53695e-09	1.5091e-07
B1:PWY-6892	Butyrat_umol.g	-0.108876	0.0303285	0.000347245	983	759	754	758	983	0.771109	1	0.00504406	0.680948	-0.224711	0.0806666	0.00544487	0.0497816
B1:PWY-7282	Biochem_TG	-0.107986	0.0302124	0.000366124	1130	1088	240	1087	1130	0.961947	1	0.00527918	0.717969	-0.109758	0.0516503	0.033803	0.191693
B2:PWY-6167	Biochem_TG	-0.0893097	0.0251057	0.000390194	1130	486	240	485	1130	0.429204	1	0.00558519	0.765171	-0.266157	0.0816746	0.00115249	0.0141456
B1:THISYN-PWY	antrop_BMI	-0.100347	0.0285017	0.000447482	1135	876	993	875	1135	0.770925	1	0.00635878	0.877512	-0.256101	0.0806152	0.00152921	0.0179107
B9:PWY-7539	Propionat_umol.g	-0.114841	0.0326968	0.000464523	983	974	729	973	983	0.989827	1	0.00652394	0.91093	-0.058804	0.0399295	0.141155	0.472424
B9:PWY-6612	Biochem_Insulin	-0.117828	0.0335396	0.000465758	872	853	217	852	872	0.977064	1	0.00652394	0.913352	-0.146558	0.0514975	0.00453249	0.0436678
B9:PWY-6147	HOMA_IR	-0.118905	0.033876	0.000471316	867	860	660	859	867	0.990773	1	0.00655497	0.92425	-0.203563	0.0493687	4.09507e-05	0.000789071
B9:PWY-6147	antrop_height	0.142692	0.0414186	0.000591757	1135	1126	189	1125	1135	0.991189	1	0.00817208	1	0.22687	0.0622155	0.000277912	0.00401628
C:PWY-6415	Butyrat_umol.g	-0.0483028	0.0143339	0.000781515	983	41	754	40	983	0.0406918	1	0.0106427	1	NA	NA	NA	NA
C	Butyrat_umol.g	-0.0483028	0.0143339	0.000781515	983	41	754	40	983	0.0406918	1	0.0106427	1	NA	NA	NA	NA
B9:FOLSYN-PWY	Biochem_Cholesterol	-0.10571	0.0315938	0.000847176	1130	1106	62	1105	1130	0.977876	1	0.0113789	1	-0.176034	0.0452103	0.000104548	0.00178428
B1:PWY-6897	Caproat_umol.g	0.10675	0.0320564	0.000900661	983	978	214	977	983	0.993896	1	0.0120149	1	0.123272	0.0416009	0.00311825	0.0317495
C:PWY-6415	Propionat_umol.g	-0.0478688	0.0143953	0.000915982	983	41	729	40	983	0.0406918	1	0.0120447	1	NA	NA	NA	NA
C	Propionat_umol.g	-0.0478688	0.0143953	0.000915982	983	41	729	40	983	0.0406918	1	0.0120447	1	NA	NA	NA	NA
B9:PWY-6612	HOMA_IR	-0.112782	0.0339424	0.000928849	867	848	660	847	867	0.976932	1	0.0120447	1	-0.170842	0.0518714	0.00102948	0.013074
B12	IL.18	0.121382	0.0365345	0.00092991	869	869	237	868	869	0.998849	1	0.0120447	1	0.0531802	0.0196124	0.00682948	0.0602431
B1:PWY-7357	Biochem_TG	0.101292	0.0305262	0.000934942	1130	1130	240	1130	1130	1	1	0.0120447	1	0.0213043	0.0118008	0.0712918	0.306927
B12:COBALSYN-PWY	IL.18	0.121274	0.0365346	0.000939747	869	869	237	868	869	0.998849	1	0.0120447	1	0.0531201	0.0196121	0.00689164	0.0602431
B12	Leptin	0.127446	0.0385922	0.000990767	1060	1060	76	1059	1060	0.999057	1	0.0124982	1	0.0722959	0.0203518	0.000398723	0.00556082
B1:PWY-7282	Valerat_umol.g	-0.103456	0.0313206	0.000990779	983	949	319	948	983	0.964395	1	0.0124982	1	-0.128684	0.0533321	0.0160095	0.117078
B12:COBALSYN-PWY	Leptin	0.127407	0.0385918	0.000994248	1060	1060	76	1059	1060	0.999057	1	0.0124982	1	0.0722778	0.0203527	0.000400305	0.00556082
B9:FOLSYN-PWY	Biochem_Insulin	-0.110453	0.0335678	0.00104058	872	853	217	852	872	0.977064	1	0.0129362	1	-0.129273	0.0487825	0.00819571	0.0702713
B9:PWY-7539	Biochem_Insulin	-0.110844	0.0336912	0.00104229	872	863	217	862	872	0.988532	1	0.0129362	1	-0.162626	0.0414105	9.27709e-05	0.00159851
B9:PWY-6612	Biochem_Cholesterol	-0.10293	0.0316049	0.0011605	1130	1106	62	1105	1130	0.977876	1	0.0143129	1	-0.185916	0.0477919	0.00010606	0.00179302
B2:RIBOSYN2-PWY	Bristol_av.stool.freq	-0.097795	0.0301191	0.00120242	1083	1008	48	1007	1083	0.929825	1	0.0147372	1	-0.201915	0.0609759	0.000959085	0.0125451
B2	Bristol_av.stool.freq	-0.0986285	0.0306289	0.00131966	1083	1082	48	1081	1083	0.998153	1	0.0160737	1	-0.086124	0.0281815	0.00229789	0.0243658
B1:THISYN-PWY	Biochem_TG	-0.0916948	0.0286613	0.00141628	1130	873	240	872	1130	0.771681	1	0.017144	1	-0.241064	0.0808151	0.00291675	0.0298676
B1:PWY-6891	diabetes	0.211076	0.0660386	0.00143196	1103	341	2	340	27	0.30825	0.0244787	0.0172274	1	0.237299	0.0704004	0.000775836	0.0102985
B9	Propionat_umol.g	-0.103025	0.0326538	0.00165364	983	983	729	983	983	1	1	0.0197731	1	0.0145655	0.00787796	0.0647739	0.290187
B6:PWY-7204	Bristol_av.stool.freq	-0.0779709	0.0248181	0.00172549	1083	426	48	425	1083	0.392428	1	0.0205072	1	-0.192656	0.0829526	0.0203925	0.135346
B2:RIBOSYN2-PWY	Leptin	-0.120377	0.0383678	0.00175138	1060	987	76	986	1060	0.930189	1	0.0206895	1	-0.195883	0.0705287	0.00557737	0.0507342
B9:PWY-6147	Acetat_umol.g	-0.101209	0.0322836	0.00176983	983	976	885	975	983	0.991862	1	0.0207823	1	-0.0525265	0.0474508	0.268579	0.624743
B9:FOLSYN-PWY	HOMA_IR	-0.105954	0.0339678	0.00187331	867	848	660	847	867	0.976932	1	0.0217473	1	-0.154608	0.0491595	0.00171765	0.0193302
B1:PWY-6895	diabetes	0.205904	0.0660576	0.00187419	1103	340	2	339	27	0.307344	0.0244787	0.0217473	1	0.210009	0.0643462	0.00113342	0.0140075
B1:PWY-7357	ROME7s	0.66025	0.171798	0.00203368	17	17	4	17	9	1	0.529412	0.0234591	1	0.141558	0.0693506	0.0620734	0.28489
B5:PANTO-PWY	antrop_height	-0.128373	0.0416839	0.00212229	1135	1135	189	1135	1135	1	1	0.0241966	1	-0.0496533	0.0132296	0.000183464	0.00285884
B5	antrop_height	-0.128373	0.0416839	0.00212229	1135	1135	189	1135	1135	1	1	0.0241966	1	-0.0496533	0.0132296	0.000183464	0.00285884
B1	Acetat_umol.g	-0.100036	0.0325252	0.00215885	983	983	885	983	983	1	1	0.0244711	1	0.0212868	0.0065812	0.00125943	0.0150459
B2:PWY-6168	Biochem_Insulin	-0.103428	0.033661	0.00218798	872	871	217	870	872	0.997706	1	0.0246587	1	-0.125194	0.0275341	6.21756e-06	0.000152628
B1:PWY-7357	Valerat_umol.g	0.0963163	0.0316576	0.00240927	983	983	319	983	983	1	1	0.0269976	1	0.0564367	0.0118859	2.35853e-06	6.7087e-05
B9	Acetat_umol.g	-0.0980191	0.0324325	0.00257431	983	983	885	983	983	1	1	0.0286831	1	0.0201542	0.00781922	0.0100964	0.0839608
B7/B8/H	ROME13s	0.789867	0.234122	0.00261994	27	25	2	24	8	0.888889	0.296296	0.0290265	1	1.25511	0.362401	0.00210814	0.0226215
B2:RIBOSYN2-PWY	antrop_height	0.123319	0.041009	0.00269563	1135	1056	189	1055	1135	0.929515	1	0.0296973	1	0.24095	0.0857953	0.00506409	0.0470199
B9:PWY-7539	Bristol_av.stool.type	-0.0908564	0.0302566	0.00273573	1091	1079	289	1078	1089	0.988084	0.998167	0.0299708	1	-0.0882212	0.0381623	0.0209783	0.137704
B9:PWY-7539	HOMA_IR	-0.102316	0.0341025	0.00277506	867	858	660	857	867	0.988466	1	0.0302327	1	-0.176397	0.0417624	2.65712e-05	0.000547306
B9:PWY-7539	ROME12s	-0.698743	0.210894	0.00303199	27	27	4	27	14	1	0.518519	0.0328494	1	-0.477251	0.105899	0.000159199	0.00254719
B1:THISYNARA-PWY	IL.18bpx	0.0953238	0.0321589	0.00310331	1060	1060	37	1060	1059	1	0.999057	0.0334374	1	0.0440359	0.0168761	0.00919936	0.0770339
B12:COBALSYN-PWY	Biochem_Insulin	0.0981565	0.0333446	0.00332957	872	872	217	871	872	0.998853	1	0.0354852	1	0.0696681	0.0197248	0.00043416	0.00588857
B12	Biochem_Insulin	0.0981565	0.0333446	0.00332957	872	872	217	871	872	0.998853	1	0.0354852	1	0.0696681	0.0197248	0.00043416	0.00588857
B6	Biochem_Glucose	-0.0951625	0.032504	0.00348389	1121	1082	50	1081	1121	0.964318	1	0.0369293	1	-0.129823	0.0700597	0.0641421	0.289528
B2:RIBOSYN2-PWY	Biochem_Glucose	-0.094791	0.0324443	0.00355182	1121	1044	50	1043	1121	0.930419	1	0.0374468	1	-0.202937	0.0640733	0.00158048	0.0180396
B2	Adiponectin	0.0984778	0.0338173	0.00366613	1060	1059	103	1058	1060	0.998113	1	0.0384454	1	0.0864749	0.0307246	0.00497584	0.0466843
B7/B8/H:PWY-6519	Propionat_umol.g	-0.084229	0.0292049	0.00401174	983	605	729	604	983	0.614446	1	0.0418458	1	-0.213943	0.0880036	0.0152329	0.112799
B7/B8/H:BIOTIN-BIOSYNTHESIS-PWY	Propionat_umol.g	-0.0841547	0.0292057	0.004045	983	605	729	604	983	0.614446	1	0.0419696	1	-0.210225	0.0867498	0.0155585	0.114266
B2:PWY-6168	HOMA_IR	-0.0974924	0.0340701	0.00431798	867	866	660	865	867	0.997693	1	0.0445661	1	-0.138826	0.027748	6.83648e-07	2.07643e-05
B6:PYRIDOXSYN-PWY	Biochem_Glucose	-0.0928262	0.0325277	0.00440027	1121	1082	50	1081	1121	0.964318	1	0.0450223	1	-0.120732	0.0644295	0.0612101	0.284136
B7/B8/H	antrop_BMI	-0.0841982	0.0295109	0.0044081	1135	967	993	966	1135	0.851101	1	0.0450223	1	-0.217628	0.0715352	0.0024023	0.0253231
B1:PWY-7357	hs.CRP	0.0875381	0.030874	0.00466571	1053	1053	113	1053	1053	1	1	0.0470465	1	0.0187072	0.011887	0.115846	0.421944
B2:RIBOSYN2-PWY	antrop_WHR	-0.101788	0.0359073	0.00466785	1135	1056	659	1055	1135	0.929515	1	0.0470465	1	-0.227697	0.0731413	0.00189771	0.0209919
B1:THISYN-PWY	Biochem_HDL	0.0865489	0.0305389	0.00467826	1130	873	28	872	1130	0.771681	1	0.0470465	1	0.195294	0.08667	0.0244317	0.154161
C:PWY-6415	antrop_BMI	-0.0385747	0.0136599	0.00482719	1135	49	993	48	1135	0.0422907	1	0.0480514	1	NA	NA	NA	NA
C	antrop_BMI	-0.0385747	0.0136599	0.00482719	1135	49	993	48	1135	0.0422907	1	0.0480514	1	NA	NA	NA	NA
B12:COBALSYN-PWY	HOMA_IR	0.0949266	0.0337401	0.00501246	867	867	660	866	867	0.998847	1	0.0493941	1	0.0618729	0.0199649	0.00200414	0.0218258
B12	HOMA_IR	0.0949266	0.0337401	0.00501246	867	867	660	866	867	0.998847	1	0.0493941	1	0.0618729	0.0199649	0.00200414	0.0218258
B6:PYRIDOXSYN-PWY	Leptin	-0.107988	0.0384607	0.0050806	1060	1022	76	1021	1060	0.963208	1	0.0498153	1	-0.198816	0.0712142	0.00533599	0.0490468

[truncated: 5 more sheets: S10_vitamin_health_model3, S11_B1_diabetes, S12_vitamin_exposure, S13_vitamin_exposure_model3, S14_mediation]
